# Supplementary material for: Genetic Architecture of Nitrogen-Deficiency Tolerance in Wheat Seedlings Based on a Nested Association Mapping (NAM) Population
Source: Front Plant Sci. 2018 Jun 26;9:845. doi: 10.3389/fpls.2018.00845 (PMC6028695; doi:10.3389/fpls.2018.00845)
Supplement: TABLE S1 — Nutrient solution ingredients for wheat seedling growth. [file Data_Sheet_1.xlsx]

## Sheet: Table S1
Supplementary Table 1
Nutrient solution ingredients for wheat seedling growth
Ingredient	Concentration (mmol/L)	Ingredient	Concentration (umol/L)
NH4NO3	2	KI	0.5
CaCl2▪2H2O	2	H3BO3	1
KCl	1.8	MnSO4▪H2O	1
KH2PO4	0.2	ZnSO4▪7H2O	1
MgSO4▪7H2O	0.5	Na2MoO4	1
FeEDTA	0.1	CuSO4▪5H2O	0.1
		CoCl2▪6H2O	0.1

## Sheet: Table S2
Supplementary Table 2
Phenotype Distrebution of the parents and individual popution
Trait	Env	Treatment	YZ	YN	RILs	HR	RILs	CY	RILs	YT	RILs
			Mean±sd	Mean±sd	Range	Mean±sd	Range	Mean±sd	Range	Mean±sd	Range
RDW	E1	N+	41.00±1.31	31.72±2.03	11.00-106.10	54.33±13.32	3.20-54.40	15.33±3.25	7.80-60.90	35.00±8.25	19.80-76.25
	E2	N+	42.11±0.51	23.33±3.56	12.65-125.40	44.33±3.33	11.40-110.70	34.33±1.13	13.30-102.50	30.00±13.01	27.55-105.50
	E3	N+	40.00±2.31	46.67±2.92	14.65-68.25	30.00±11.10	20.45-147.10	36.67±5.67	11.80-55.00	53.33±8.15	16.35-76.50
	E4	N+	50±7.69	58.33±11.58	20.40-86.50	37.49±5.41	21.55-181.60	45.83±14.31	27.15-70.65	66.66±21.12	19.30-94.15
	E5	N+	35.38±6.94	26.67±7.08	16.05-87.00	42.16±1.17	13.25-108.70	26.00±5.76	4.30-61.00	44.16±2.38	23.75-80.60
	E6	N+	45.36±3.05	40.83±7.08	26.00-93.75	40.92±0.15	22.75-103.55	40.08±10.34	13.30-77.50	48.337.35	26.35-84.40
	E1	N-	48.17±5.86	23.33±5.06	12.90-95.30	36.67±6.31	20.05-122.20	32.67±3.26	6.35-63.20	56.00±1.35	14.05-116.65
	E2	N-	32.29±10.02	58.33±13.94	12.55-80.40	20.83±3.28	30.95-170.80	70.83±30.25	12.20-112.50	75.00±25.31	21.25-504.00
	E3	N-	25.83±16.08	46.67±12.94	12.90-65.15	16.67±5.21	26.25-137.95	56.67±16.67	11.65-79.00	60.00±9.31	16.30-97.55
	E4	N-	43.33±1.02	35.00±0.59	27.05-144.10	36.66±17.54	6.70-82.65	30.00±2.36	3.30-127.70	40.00±10.21	14.00-124.10
	E5	N-	37±5.31	35±1.41	19.35-75.20	26.67±5.69	6.70-87.30	34.67±3.64	14.85-71.70	58.00±7.32	20.00-90.00
	E6	N-	28.70±16.36	38.14±3.73	12.00-73.35	27.47±3.65	26.90-144.75	48.62±9.62	11.30-101.30	49.04±2.13	20.65-103.90
SDW	E1	N+	44.00±4.06	26.67±0.23	7.0-133.45	88.66±16.32	6.80-131.40	20.33±5.13	8.35-210.25	50.00±12.62	16.70-129.60
	E2	N+	63.89±15.83	28.67±2.33	27.45-150.20	73.33±5.94	7.60-200.55	17.66±2.31	3.30-249.35	66.66±16.66	16.50-136.60
	E3	N+	36.67±11.69	40.10±14.33	3.30-101.95	60.00±8.92	15.40-115.00	10.00±5.09	17.00-90.45	60.00±6.31	11.55-98.75
	E4	N+	45.83±2.23	51.25±15.95	10.10-124.45	75.00±6.59	18.70-152.25	12.50±3.64	17.10-107.80	75.00±12.30	12.05-121.45
	E5	N+	40.33±7.73	23.83±3.07	17.00-123.75	74.33±6.35	12.55-101.65	15.17±3.75	14.55-134.90	55.00±5.32	18.10-101.85
	E6	N+	57.64±9.58	29.96±3.06	23.35-129.35	74.16±5.87	11.35-146.15	15.08±2.31	3.30-158.25	70.83±13.21	16.00-118.25
	E1	N-	27.167±2.83	43.33±8.46	11.00-73.80	56.67±11.62	5.50-88.70	19.00±3.51	6.00-85.15	40.66±6.35	12.80-64.85
	E2	N-	36.46±6.46	41.67±6.80	16.10-61.10	58.33±10.12	12.50-75.30	16.66±1.57	6.50-103.40	62.50±11.24	12.85-76.75
	E3	N-	29.17±0.83	33.33±1.54	10.25-53.30	46.66±3.37	10.00-65.45	13.33±3.51	5.00-82.50	50.00±1.32	10.95-63.40
	E4	N-	27.50±2.50	30.00±4.87	13.30-69.80	40.00±8.56	13.30-63.20	16.66±1.93	13.00-44.65	33.33±17.31	9.05-87.80
	E5	N-	28.17±2.83	38.33±3.46	15.00-68.85	51.66±2.78	13.50-69.65	16.16±2.01	6.00-62.35	45.33±6.18	15.00-98.00
	E6	N-	31.58±1.58	22.56±10.30	17.05-55.85	43.83±5.16	11.30-71.35	11.86±4.56	6.35-88.70	44.58±6.35	12.55-66.00
TDW	E1	N+	74.75±13.91	70.12±6.45	28.60-182.80	143.00±23	14.45-163.30	35.66±12.17	23.75-242.90	85.00±24.17	42.95-182.50
	E2	N+	106.00±17.34	50.32±5.63	53.50-195.90	117.66±2.74	34.65-244.60	52.00±9.12	23.30-305.30	96.66±12.50	62.55-220.35
	E3	N+	76.67±11.99	87.66±17.32	30.00-145.95	90±20.36	39.25-205.85	46.67±2.18	34.30-141.70	113.33±3.16	40.10-170.25
	E4	N+	95.83±11.14	109.58±26.33	38.95-180.90	112.5±8.63	50.85-243.70	58.33±13.21	59.70-168.30	141.66±32.50	54.30-208.45
	E5	N+	75.71±12.95	50.5±19.63	39.20-171.55	116.5±4.54	29.55-187.05	41.17±0.12	22.65-168.30	99.16±10.05	41.85-168.10
	E6	N+	103.00±14.34	70.79±3.23	54.00-170.15	115.08±3.39	14.60-206.90	55.15±13.98	23.30-213.90	119.17±10.02	54.90-188.95
	E1	N-	75.33±9.45	66.66±3.25	25.85-151.85	93.33±17.45	42.95-181.50	31.67±5.93	18.10-148.35	96.67±5.31	26.85-157.05
	E2	N-	68.75±2.87	100±32.11	45.15-131.35	79.17±15.36	62.20-208.10	87.50±23.11	28.65-184.25	137.50±35.20	46.05-520.70
	E3	N-	55±10.88	80.00±17.12	36.65-115.70	63.33±6.97	47.50-164.45	70.00±15.62	26.20-147.90	110.00±7.50	36.65-139.75
	E4	N-	70.83±4.95	34.50±14.21	43.25-201.35	76.66±1.54	30.00-127.10	26.66±5.39	20.00-154.20	73.33±29.14	23.05-211.90
	E5	N-	65.17±0.71	73.33±6.32	38.70-132.85	78.33±3.36	30.00-135.50	50.83±10.23	26.35-116.65	103.33±0.83	38.35-146.70
	E6	N-	60.22±5.66	60.71±2.36	42.40-118.35	71.30±2.97	35.25-180.05	60.49±10.32	26.70-158.45	93.62±0.36	44.00-148.25
RSDW	E1	N+	0.58±0.42	1.00±0.41	0.25-4.80	0.61±0.05	0.14-3.60	0.75±0.32	0.13-1.97	0.70±0.04	0.32-3.30
	E2	N+	0.68±0.22	2.69±1.23	0.26-2.64	0.60±0.06	0.06-5.80	1.94±0.31	0.20-8.09	0.45±0.12	0.36-3.00
	E3	N+	1.22±0.32	1.14±0.29	0.41-8.09	0.50±0.12	0.40-3.47	3.66±0.71	0.34-2.62	0.88±0.16	0.26-3.76
	E4	N+	1.22±0.32	1.14±0.32	0.39-5.28	0.50±0.02	0.40-3.52	3.66±0.13	0.36-2.72	0.89±0.19	0.29-4.21
	E5	N+	0.92±0.02	1.12±0.56	0.35-3.34	0.57±0.01	0.31-2.06	1.71±0.21	0.22-1.99	0.80±0.06	0.29-1.68
	E6	N+	0.78±0.12	1.36±0.06	0.32-2.29	0.55±0.06	0.20-2.43	2.66±0.42	0.35-8.09	0.68±0.06	0.36-2.51
	E1	N-	2.08±0.82	0.54±0.36	0.36-4.97	0.64±0.13	0.49-17.69	0.66±0.12	0.26-5.29	1.38±0.26	0.33-2.89
	E2	N-	0.99±0.33	1.40±0.08	0.35-3.66	0.36±0.14	0.78-5.17	4.25±1.30	0.53-6.92	1.20±0.19	0.68-30.18
	E3	N-	0.99±0.27	1.40±0.16	0.40-4.62	0.36±0.14	0.83-5.24	4.25±1.27	0.48-7.00	1.20±0.13	0.71-5.34
	E4	N-	1.61±0.35	0.16±0.11	0.59-6.99	0.92±0.32	0.29-3.69	0.59±0.14	0.20-8.73	1.12±0.26	0.01-3.21
	E5	N-	1.43±0.17	0.91±0.31	0.72-3.44	0.52±0.03	0.29-5.99	2.14±0.21	0.47-3.67	1.28±0.05	0.54-2.56
	E6	N-	0.48±0.78	0.63±0.14	0.37-3.16	0.39±0.14	0.69-4.32	0.80±0.03	0.54-6.95	0.52±0.14	0.80-5.00

## Sheet: Table S3
Supplementary Table 3
Anova analysis
population	Treatment	Trait	Sources	df	SS	MS	F	P	h2
CY	N+	RDW	Genotype	78	61804.7	792.367	31.5094	0	0.3877
			Environments	5	21475.5	4295.1	451.28	0
			GEI	430	64890.3	150.908	15.8557	0
			Replicates	12	5593.53	466.127	48.9754	0
			error	515	4901.56	9.5176
HR	N+	RDW	Genotype	84	169290	2015.36	72.1314	0	0.5437
			Environments	5	12.6042	2.5208	7.0362	3.04e-06
			GEI	375	434.304	1.1581	3.2326	0
			Replicates	12	11.3352	0.9446	2.6366	0.01601
			error	433	155.13	0.3583
YN	N+	RDW	Genotype	81	122695	1514.75	123.858	0	0.5215
			Environments	5	321654	64330.8	775.091	0
			GEI	400	526190	1315.48	15.8495	0
			Replicates	12	32817.5	2734.79	32.9502	0
			error	469	38926	82.9978
YT	N+	RDW	Genotype	87	122750	1410.92	148.243	0	0.5931
			Environments	5	3528.99	705.797	28.2867	0
			GEI	375	72492.1	193.312	7.7475	0
			Replicates	12	796.28	66.3567	2.6594	0.01521
			error	434	10829	24.9515
CY	N-	RDW	Genotype	78	83330.8	1068.34	31.4106	0	0.4246
			Environments	5	11.3935	2.2787	20.9925	0
			GEI	384	203.551	0.5301	4.8834	0
			Replicates	12	6.4246	0.5354	4.9323	7.403e-05
			error	456	49.4978	0.1085
HR	N-	RDW	Genotype	83	124264	1497.15	27.1756	0	0.4012
			Environments	5	39.2247	7.8449	53.6037	0
			GEI	386	219.386	0.5684	3.8835	0
			Replicates	12	21.1556	1.763	12.0462	3.874e-06
			error	451	66.0043	0.1464
YN	N-	RDW	Genotype	81	80066.2	988.471	21.1272	0	0.3649
			Environments	5	12.8192	2.5638	35.738	0
			GEI	430	121.452	0.2824	3.9371	0
			Replicates	12	8.8908	0.7409	10.3276	0
			error	515	36.946	0.0717
YT	N-	RDW	Genotype	87	188855	2170.74	44.0491	0	0.3586
			Environments	5	35309.6	7061.92	143.302	0
			Replicates	428	250326	584.873	11.8684	0
			GEI	12	1959.01	163.251	3.3127	0.003306
			error	509	25083.5	49.28
CY	N+	SDW	Genotype	78	346559	4443.06	84.5493	0	0.4461
			Environments	5	33052.2	6610.43	517.435	0
			GEI	384	73522.3	191.464	14.987	0
			Replicates	12	4524.07	377.006	29.5104	0
			error	457	5838.35	12.7754
HR	N+	SDW	Genotype	84	470469	5600.83	98.2235	0	0.4591
			Environments	5	19715.7	3943.14	322.423	0
			GEI	384	84028.6	218.825	17.8928	0
			Replicates	12	3838.96	319.913	26.1586	0
			error	456	5576.76	12.2297
YN	N+	SDW	Genotype	81	257509	3179.12	248.848	0	0.7223
			Environments	5	33239.1	6647.83	77.8386	0
			GEI	367	450592	1227.77	14.3758	0
			Replicates	12	22971.4	1914.28	22.4141	0
			error	435	37151.3	85.4053
YT	N+	SDW	Genotype	87	448801	5158.63	267.498	0	0.7234
			Environments	5	50226.1	10045.2	191.156	0
			GEI	367	316464	862.299	16.4091	0
			Replicates	12	14789	1232.42	23.4523	0
			error	435	22859.2	52.55
CY	N-	SDW	Genotype	78	127069	1629.09	65.2903	0	0.5535
			Environments	5	45907.2	9181.43	139.594	0
			GEI	375	179529	478.745	7.2788	0
			Replicates	12	11076.1	923.011	14.0334	0
			error	434	28545.2	65.7725
HR	N-	SDW	Genotype	83	108453	1306.67	42.7907	0	0.5185
			Environments	5	16.1654	3.2331	13.6029	0
			GEI	399	278.248	0.6974	2.9341	0
			Replicates	12	16.0706	1.3392	5.6346	1.413e-05
			error	469	111.47	0.2377
YN	N-	SDW	Genotype	81	51343.4	633.869	55.8224	0	0.6065
			Environments	5	27769	5553.8	163.288	0
			Replicates	375	76227.7	203.274	5.9765	0
			GEI	12	6423.94	535.329	15.7393	0
			error	432	14693.3	34.0122
YT	N-	SDW	Genotype	87	122863	1412.22	42.2981	0	0.4894
			Environments	5	7278.43	1455.69	47.6708	0
			GEI	406	68605.6	168.979	5.5337	0
			Replicates	12	1234.06	102.838	3.3677	0.002912
			error	474	14474.2	30.5362
CY	N+	TDW	Genotype	78	454912	5832.21	68.2887	0	0.4236
			Environments	5	23572.3	4714.46	100.765	0
			Replicates	386	89386.1	231.57	4.9495	0
			GEI	12	3924.42	327.035	6.9899	8.941e-06
			error	451	21100.8	46.7867
HR	N+	TDW	Genotype	84	796602	9483.36	114.26	0	0.53
			Environments	5	85150.5	17030.1	609.521	0
			GEI	399	101002	253.138	9.06	0
			Replicates	12	18998	1583.16	56.6627	0
			error	469	13103.9	27.9401
YN	N+	TDW	Genotype	81	489738	6046.15	227.341	0	0.687
			Environments	5	27.0218	5.4044	48.7125	0
			GEI	367	220.188	0.6	5.4078	0
			Replicates	12	12.6582	1.0549	9.508	0
			error	434	48.1496	0.1109
YT	N+	TDW	Genotype	87	764977	8792.84	302.814	0	0.7395
			Environments	5	32362	6472.41	257.383	0
			GEI	367	65961.7	179.732	7.1472	0
			Env(Replicates)	12	8569.53	1428.25	56.7962	0
			error	435	10939	25.147
CY	N-	TDW	Genotype	78	287079	3680.5	55.958	0	0.5284
			Environments	5	172436	34487.2	604.813	0
			GEI	400	415086	1037.72	18.1988	0
			Replicates	12	20000.7	1666.72	29.2299	0
			error	471	26857	57.0213
HR	N-	TDW	Genotype	83	280542	3380.03	31.3293	0	0.407
			Environments	5	50887.1	10177.4	156.035	0
			GEI	386	124273	321.951	4.936	0
			Replicates	12	6139.53	511.627	7.844	0
			error	451	29416.7	65.2254
YN	N-	TDW	Genotype	81	192052	2371.01	36.351	0	0.5028
			Environments	5	49735.7	9947.15	180.556	0
			Replicates	406	124670	307.07	5.5738	0
			GEI	12	26241	2186.75	39.6928	0
			error	476	26223.7	55.0918
YT	N-	TDW	Genotype	87	360990	4149.31	40.5444	0	0.4616
			Environments	5	70.4948	14.099	6.9444	5.543e-06
			GEI	406	1205.99	2.9704	1.4631	3.409e-05
			Replicates	12	149.557	12.463	6.1386	1.043e-05
			error	472	958.283	2.0303
CY	N+	RSDW	Genotype	78	200.223	2.567	23.1375	0	0.3698
			Environments	5	99787.7	19957.5	687.312	0
			GEI	430	209090	486.255	16.746	0
			Replicates	12	25278.3	2106.52	72.546	0
			error	515	14954.1	29.0371
HR	N+	RSDW	Genotype	84	153.369	1.8258	7.682	0	0.2255
			Environments	5	38995.1	7799.01	76.2069	0
			GEI	428	377809	882.73	8.6255	0
			Replicates	12	4728.06	394.005	3.85	0.0009158
			error	510	52193.4	102.34
YN	N+	RSDW	Genotype	81	200.91	2.4804	22.8504	0	0.3865
			Environments	5	40152.1	8030.42	416.412	0
			GEI	430	132695	308.592	16.0018	0
			Replicates	12	9853.36	821.114	42.5783	0
			error	515	9931.66	19.2848
YT	N+	RSDW	Genotype	87	135.915	1.5622	21.7765	0	0.4134
			Environments	5	11446.3	2289.26	201.606	0
			GEI	386	22085.6	57.2165	5.0388	0
			Replicates	12	3049.7	254.141	22.3812	0
			error	451	5121.15	11.3551
CY	N-	RSDW	Genotype	78	547.715	7.022	19.5999	0	0.4289
			Environments	5	97273.6	19454.7	731.515	0
			GEI	384	166401	433.337	16.2939	0
			Replicates	12	15141.7	1261.81	47.4451	0
			error	456	12127.4	26.5951
HR	N-	RSDW	Genotype	83	719.427	8.6678	4.2693	0	0.1854
			Environments	5	48.0302	9.606	95.7084	0
			GEI	428	714.85	1.6702	16.6409	0
			Replicates	12	12.3876	1.0323	10.2852	4.172e-06
			error	509	51.0872	0.1004
YN	N-	RSDW	Genotype	81	162.841	2.0104	13.7367	0	0.3078
			Environments	5	5675.03	1135.01	33.9951	0
			GEI	429	89014.4	207.493	6.2147	0
			Replicates	12	2819.18	234.932	7.0366	0
			error	510	17027.6	33.3874
YT	N-	RSDW	Genotype	87	543.68	6.2492	62.2629	0	0.4779
			Environments	5	62627.7	12525.5	116.099	0
			GEI	406	281390	693.08	6.4241	0
			Replicates	12	23249.8	1937.48	17.9584	6.258e-06
			error	477	51462.2	107.887

## Sheet: Table S4
Supplementary Table 4
The integrative genetic map
Chro.	90K assay	The novel integrative genetic map	physical map position
1A	BobWhite_c46501_92	0	19687269
1A	BS00084022_51	8.55	31374656
1A	Kukri_c22508_119	8.91	28350903
1A	Tdurum_contig13946_241	14.063	32965327
1A	IACX1465	14.58	32968685
1A	BS00078982_51	20.775	23840285
1A	RAC875_c5544_4156	22.206	48880639
1A	BS00065005_51	22.743	26954301
1A	BobWhite_c48591_394	23.675	28204696
1A	RAC875_c826_2186	24.534	39000366
1A	wsnp_BE490041A_Ta_2_1	24.818	38322419
1A	Tdurum_contig9199_714	25.755	46169664
1A	Ra_c27593_460	25.876	45728010
1A	Tdurum_contig5008_556	26.032	47384253
1A	Excalibur_c12215_352	26.066	45726979
1A	Kukri_c49776_192	26.766	47180329
1A	Tdurum_contig5008_635	26.822	47384174
1A	RFL_Contig3232_1224	26.864	46169575
1A	BobWhite_c7352_218	27.046	47384669
1A	Kukri_c23985_229	27.531	48571805
1A	Kukri_c23985_166	27.765	48571742
1A	CAP7_c2317_217	27.985	48379157
1A	CAP7_c4833_141	29.516	25021963
1A	BS00076538_51	33.774	180172126
1A	IACX7695	34.211	301493056
1A	Kukri_rep_c103147_745	34.268	356069787
1A	Excalibur_c15098_591	34.518	343003517
1A	GENE-0075_140	34.533	304959661
1A	wsnp_Ex_c5634_9906981	34.606	319818967
1A	BS00041358_51	34.893	381417548
1A	wsnp_Ex_c3572_6533892	35.066	353221119
1A	BS00078977_51	35.338	277738717
1A	IAAV5391	35.396	277740590
1A	Kukri_c6622_763	35.462	319819045
1A	BS00068036_51	35.511	268527418
1A	wsnp_Ex_c5634_9907829	35.62	319818119
1A	wsnp_Ex_c44049_50205614	36.078	337272932
1A	RAC875_c10506_434	36.095	351477383
1A	wsnp_Ex_c1374_2630830	36.551	351732946
1A	RAC875_c9833_297	36.579	393855443
1A	RAC875_c26958_512	36.682	394799761
1A	wsnp_Ex_c41969_48673442	37.064	368421361
1A	CAP12_c6266_339	37.282	354418712
1A	IAAV749	37.812	368684386
1A	GENE-1214_288	38.016	347514262
1A	BS00064679_51	38.218	311401494
1A	IACX542	38.245	313335848
1A	wsnp_BE585780A_Ta_2_1	38.363	318678209
1A	BS00101116_51	38.387	312757050
1A	RAC875_rep_c71967_180	38.582	351611592
1A	Kukri_c8332_120	39.365	396062407
1A	Kukri_c20672_360	39.634	453928501
1A	Tdurum_contig42515_1245	40.087	406194149
1A	Excalibur_c28678_478	40.128	411625910
1A	RFL_Contig530_2305	40.301	424398679
1A	JD_c63991_766	40.515	437895591
1A	Kukri_c23350_433	40.541	434468581
1A	GENE-0505_148	40.804	441359815
1A	BS00004522_51	40.9	460643115
1A	wsnp_Ku_c4018_7333828	41.16	462029671
1A	wsnp_Ex_c572_1138770	41.243	462029837
1A	RAC875_c86680_391	41.446	464405239
1A	RAC875_c16080_777	41.606	487325977
1A	Kukri_c88698_296	41.731	464431946
1A	IACX3496	42.18	471083409
1A	wsnp_Ku_c39878_48218985	42.385	486687928
1A	BS00033469_51	42.695	472629524
1A	BS00065676_51	42.962	477296327
1A	RAC875_c2734_135	43.055	480193428
1A	wsnp_Ra_c7818_13376644	43.181	477249749
1A	Kukri_c10239_2186	43.199	477249562
1A	CAP11_c1972_285	43.616	482356549
1A	RAC875_c41275_131	43.904	473787232
1A	Excalibur_rep_c66449_1588	44.061	485152917
1A	Kukri_c3582_87	44.222	474237083
1A	wsnp_JD_c13903_13781269	44.35	480426138
1A	BS00087601_51	44.486	481249948
1A	BobWhite_rep_c63278_349	44.503	485647213
1A	BS00067420_51	44.665	480350522
1A	Ex_c16529_304	44.938	494042957
1A	BS00021864_51	45.136	497101144
1A	Ra_c105707_788	45.403	497115446
1A	Excalibur_c34697_831	45.542	490745143
1A	BS00089894_51	45.672	497117566
1A	RAC875_c31276_1128	45.848	483930125
1A	wsnp_Ex_c55986_58282517	45.854	497115393
1A	BS00031066_51	46.242	494786786
1A	BS00002216_51	46.784	481930807
1A	Kukri_c25215_124	47.31	491721379
1A	IAAV5535	48.395	495906427
1A	BS00067652_51	48.667	504933153
1A	tplb0045g22_418	48.922	504864964
1A	CAP7_c1083_283	49.047	506449379
1A	BS00021728_51	49.68	503841754
1A	BS00065324_51	49.68	#N/A
1A	IACX5960	49.873	500158430
1A	BS00100120_51	50.194	499402683
1A	Excalibur_c15357_432	50.462	499042867
1A	wsnp_BM140362A_Ta_2_2	50.854	506674930
1A	Kukri_c37726_285	54.883	502905043
1A	wsnp_Ku_c23012_32893918	60.173	515968020
1A	Excalibur_c1845_718	63.303	517083636
1A	Ku_c8992_405	67.151	539998723
1A	GENE-0069_468	72.152	537569153
1A	Kukri_c24570_282	73.086	539559419
1A	RAC875_c12348_720	74.8	541227617
1A	IACX1873	75.428	531846574
1A	BS00009104_51	79.586	533860354
1A	BS00110130_51	81.135	534622698
1A	Tdurum_contig11106_340	87.989	553632584
1A	RAC875_c7563_273	88.544	555894401
1A	RAC875_c34515_343	100.217	569542611
1A	wsnp_Ex_c18499_27344859	106.626	576491645
1A	BS00023114_51	107.69	576673913
1A	Ex_c3201_1046	110.38	578893956
1A	BS00068074_51	112.909	578793523
1A	wsnp_Ra_c6891_11974621	113.463	581180413
1A	BS00107935_51	114.376	581423888
1A	RAC875_c52947_84	114.729	579349094
1A	BobWhite_c12305_959	114.953	581033729
1A	wsnp_Ex_c11939_19147790	115.053	581180673
1A	wsnp_Ku_c5687_10068945	115.722	581178288
1A	wsnp_Ex_c271_521429	115.913	579422506
1A	wsnp_Ex_rep_c103474_88421290	117.121	582460267
1A	IAAV6100	117.152	582460183
1A	wsnp_Ex_c15377_23637176	117.19	582885919
1A	RAC875_c62550_470	117.74	583489777
1A	Kukri_c17412_1249	117.804	583255199
1A	BS00070695_51	118.348	586509294
1A	IAAV4238	118.941	582462017
1A	Kukri_c36428_156	119.22	583520695
1A	BS00062759_51	119.356	585416934
1A	BS00063847_51	120.016	585416108
1A	IAAV4435	121.212	588501350
1A	BS00067741_51	124.151	591753681
1A	wsnp_Ex_c1255_2411550	124.225	591751984
1A	wsnp_Ex_rep_c67474_66076379	125.076	592843821
1A	Excalibur_c65931_377	125.098	592300463
1A	wsnp_Ex_c2918_5381441	125.311	590075282
1A	tplb0059i08_441	125.32	589827670
1A	BS00021780_51	125.493	591426612
1A	RAC875_rep_c71921_672	125.502	593680172
1A	wsnp_Ex_c3887_7051325	125.541	593680253
1A	CAP11_c1115_150	125.922	592904193
1A	BS00032855_51	126.405	590089795
1B	BS00073199_51	0	32730465
1B	Tdurum_contig60037_441	3.507	38823004
1B	GENE-4091_147	5.105	51450941
1B	Tdurum_contig98378_452	5.923	43979188
1B	wsnp_Ku_rep_c70742_70379526	7.401	54744603
1B	tplb0059c20_2221	28.632	280605485
1B	BS00066309_51	28.639	#N/A
1B	BS00047700_51	28.645	280264854
1B	IAAV4866	29.29	455650730
1B	wsnp_CAP7_c940_480745	29.787	456925712
1B	Tdurum_contig63991_280	30.016	300828829
1B	Tdurum_contig13391_680	30.198	304841132
1B	IACX1008	31.51	#N/A
1B	Tdurum_contig65023_587	31.99	368188640
1B	BS00023142_51	32.279	476311162
1B	wsnp_Ex_c2004_3770146	32.397	469415740
1B	Ku_c42700_2798	32.777	370966456
1B	Kukri_c37856_123	32.808	372655036
1B	BS00052089_51	33.22	384663860
1B	Kukri_c13968_1342	33.309	414600735
1B	BS00021946_51	33.378	#N/A
1B	BS00022581_51	33.418	413468101
1B	tplb0023b14_704	33.729	444645773
1B	BS00073132_51	33.738	446630745
1B	wsnp_Ku_c4951_8856170	33.745	448600035
1B	Tdurum_contig70304_781	33.788	446788516
1B	BS00078228_51	33.926	429628210
1B	IACX626	34.131	477485627
1B	IACX1776	34.283	476847832
1B	GENE-0505_443	34.427	457329303
1B	Ku_c20478_390	34.614	489889468
1B	Kukri_rep_c108436_534	34.632	390209219
1B	BobWhite_c17257_454	34.909	491744324
1B	wsnp_Ex_c6022_10552811	35.055	380386905
1B	BS00083072_51	35.1	483807999
1B	BS00022920_51	35.419	492224083
1B	Tdurum_contig29676_141	35.751	422687650
1B	Tdurum_contig20299_368	36.164	517343655
1B	BobWhite_c48550_198	40.274	552579635
1B	Ku_c71568_374	41.026	548405790
1B	BS00069045_51	41.567	550657417
1B	wsnp_Ex_c5098_9047611	41.746	548407151
1B	BS00063092_51	42.173	562710301
1B	BS00048610_51	42.252	542521795
1B	BS00076405_51	42.478	562940324
1B	Excalibur_c60931_1260	42.671	562433680
1B	wsnp_Ex_c58292_59652859	43.015	555075411
1B	wsnp_Ku_c8235_14030979	43.14	560508025
1B	tplb0048b10_1365	43.609	559402564
1B	Ku_c28580_432	45.681	587515952
1B	wsnp_BG606986B_Ta_2_1	46.879	594573971
1B	Tdurum_contig10362_555	47.239	613729634
1B	BS00022851_51	47.559	619085891
1B	IACX906	47.619	613849805
1B	IAAV8459	48.238	619084456
1B	Ku_c79340_308	48.446	619092105
1B	BS00095088_51	48.46	619085919
1B	wsnp_Ex_c18384_27213023	48.461	619089508
1B	RFL_Contig5937_1699	48.758	623128423
1B	RAC875_c1785_366	49.038	623127762
1B	BS00082071_51	50.137	560507836
1B	Kukri_c14733_486	50.67	620102862
1B	wsnp_Ex_c3147_5817088	50.826	614508300
1B	wsnp_Ex_c1440_2764269	51.606	550614920
1B	BS00072289_51	52.031	609439124
1B	wsnp_Ex_c21559_30710510	52.97	552588670
1B	Kukri_c44191_452	66.077	634530658
1B	Tdurum_contig53772_362	67.323	627404357
1B	RAC875_c66649_186	67.442	626105381
1B	wsnp_Ex_rep_c78209_74462664	68.592	630230149
1B	Jagger_c7235_96	70.093	629340130
1B	Jagger_c4380_159	72.088	639563948
1B	Tdurum_contig93532_89	72.297	639966257
1B	wsnp_Ex_rep_c67747_66422973	74.492	640252391
1B	IAAV5863	75.829	641883466
1B	wsnp_Ku_c51703_56915288	77.481	642503632
1B	BS00069044_51	79.584	640019406
1B	BS00028476_51	80.75	654223198
1B	BS00023173_51	81.403	655195688
1B	tplb0034p10_1134	81.99	655628284
1B	BS00109244_51	84.651	644978108
1B	RFL_Contig1823_1044	85.082	645114972
1B	Kukri_c5407_192	86.361	648459102
1B	Excalibur_c21898_1423	0	1421159
1B	Kukri_c8390_1102	0.988	7995006
1B	BS00080212_51	2.496	8915864
1B	wsnp_BE405749B_Ta_2_1	2.941	9078333
1B	BS00023004_51	3.194	9936718
1B	Kukri_c36151_170	3.55	9555753
1B	BS00022429_51	3.88	8559699
1B	BS00065487_51	4.044	8559348
1B	Ku_c17846_363	4.295	9548280
1B	wsnp_Ex_c50340_54659660	5.098	11890362
1B	BS00072113_51	5.284	12815819
1B	Tdurum_contig76266_134	5.497	15166146
1B	BS00108058_51	5.863	15439328
1B	Tdurum_contig78972_316	7.497	18390997
1B	CAP7_c3847_204	7.635	17594637
1B	BS00076889_51	8.714	22128738
1B	wsnp_Ex_c5780_10153638	10.541	27701822
1B	Tdurum_contig100292_228	11.08	28946600
1B	BS00067003_51	13.429	39457185
1B	BS00106306_51	13.681	39491379
1B	BS00022590_51	14.132	38823079
1B	BS00067567_51	15.976	40790469
1B	Tdurum_contig9762_314	16.526	41939502
1B	BS00110546_51	23.191	56946237
1B	Tdurum_contig92835_177	44.679	687423766
1B	Tdurum_contig1631_240	47.479	686225787
1B	RAC875_c26801_179	49.666	682856944
1B	wsnp_Ex_c649_1279852	52.764	680809749
1B	BS00063537_51	53.846	678762514
1B	wsnp_Ex_c29452_38489374	54.478	677817562
1B	Ex_c29452_302	54.763	677817764
1B	BobWhite_c20073_382	55.542	677642150
1B	BS00063302_51	55.955	676198599
1B	BS00066305_51	56.2	675586445
1B	BS00022784_51	56.246	676162010
1B	Tdurum_contig76653_295	56.979	675252663
1B	Tdurum_contig8669_131	57.405	674946096
1B	Tdurum_contig42558_134	58.724	674048728
1B	Excalibur_c11190_617	59.488	673235803
1B	BS00036439_51	62.206	671131929
1B	BS00023105_51	62.597	671725263
1B	Tdurum_contig93330_263	62.887	672567699
1B	BS00022398_51	63.002	672552529
1B	Tdurum_contig4904_2923	72.516	666624212
1B	Kukri_c11000_1769	73.658	664791859
1B	Ex_c4436_1947	74.109	667517281
1B	wsnp_Ex_c4774_8519623	77.476	660115081
1B	BobWhite_c9091_160	79.334	659404730
1B	BS00071893_51	81.107	658131585
1B	BS00078414_51	81.562	662111670
1B	RAC875_c49225_66	81.77	657891328
1B	CAP12_c1085_283	82.762	661414363
1B	wsnp_BE591290B_Ta_2_7	83.482	661289661
1B	BS00022678_51	93.986	650951271
1B	BS00043666_51	94.846	647860885
1B	wsnp_RFL_Contig3951_4390396	100.503	645574639
1D	Excalibur_rep_c105429_654	0	7870707
1D	BobWhite_c1715_887	0.026	8185596
1D	BobWhite_c33756_74	6.3	10383071
1D	IACX9354	16.074	19128358
1D	RAC875_c2040_564	16.897	16789321
1D	RAC875_c29598_336	17.442	18067712
1D	CAP12_c46_333	17.547	15322197
1D	RAC875_c7752_145	17.788	12307603
1D	BS00042197_51	21.825	19345581
1D	RAC875_c62_1514	37.61	32544015
1D	BS00087783_51	38.308	33473052
1D	Kukri_rep_c112609_711	41.033	73675720
1D	wsnp_Ex_c16720_25268525	44.253	199063551
1D	BS00032149_51	46.907	253209326
1D	RAC875_rep_c105196_532	55.222	325964464
1D	wsnp_Ku_c36191_45258467	68.575	422683901
1D	RAC875_c1211_3475	69.264	416624031
1D	Excalibur_c23473_451	71.015	423251961
1D	Excalibur_c8231_398	77.195	433274570
1D	wsnp_Ex_c35886_43949442	79.637	436193688
1D	Excalibur_c23906_303	79.676	436999655
1D	IACX574	80.851	433252900
1D	RAC875_rep_c112321_108	87.277	419735383
1D	RAC875_c30203_57	107.505	459050389
2A	Tdurum_contig11802_864	0	2478085
2A	IACX10903	0.653	2653201
2A	wsnp_Ex_c19516_28483751	2.004	2640685
2A	Kukri_c38985_537	3.921	5051020
2A	BS00066756_51	11.571	31978682
2A	RAC875_rep_c78518_198	12.938	32144232
2A	BS00004724_51	13.544	31693374
2A	Ku_c23118_149	18.319	34499159
2A	Ra_c58279_702	24.929	41232515
2A	BS00022332_51	26.42	40823153
2A	Tdurum_contig55610_784	27.074	42475904
2A	Kukri_rep_c72412_856	28.318	43137024
2A	Tdurum_contig46797_585	29.084	44836474
2A	Tdurum_contig42283_347	30.368	44094511
2A	wsnp_JD_rep_c48914_33168544	30.941	51584029
2A	wsnp_Ex_c866_1684236	32.028	50916442
2A	RAC875_c10616_199	32.329	46107436
2A	IAAV7468	33.389	46108391
2A	Tdurum_contig66015_346	36.056	58327520
2A	RFL_Contig1049_1473	37.313	62299562
2A	BS00022241_51	40.416	663329016
2A	Kukri_c40035_258	43.861	78564264
2A	BobWhite_c14530_51	45.502	98124123
2A	Excalibur_c12169_1088	45.951	82350351
2A	wsnp_CAP11_rep_c8768_3788007	46.165	78328789
2A	RAC875_rep_c73925_276	46.429	79748660
2A	BS00039983_51	47.76	77163078
2A	Kukri_c47534_1509	47.961	74962083
2A	Kukri_rep_c83485_398	47.963	74136400
2A	Tdurum_contig9731_121	47.966	74164555
2A	BS00039209_51	47.97	74164457
2A	Tdurum_contig5311_67	47.99	75292182
2A	RAC875_c20700_853	47.991	#N/A
2A	RAC875_c13116_943	48.001	74960747
2A	wsnp_BG314532A_Ta_2_1	48.026	75139243
2A	BobWhite_c17476_149	48.581	77939371
2A	BS00070693_51	50.605	62302281
2A	BS00070692_51	50.913	62302369
2A	wsnp_BE403352A_Ta_2_1	51.492	414993792
2A	wsnp_Ku_c15567_24224486	51.775	61287719
2A	Tdurum_contig47258_1039	51.975	59558216
2A	wsnp_Ex_c22645_31845564	52.702	59323111
2A	IACX549	53.409	495958371
2A	RAC875_c4015_2175	53.601	57902529
2A	BS00089497_51	59.288	694753594
2A	RAC875_c16333_340	66.05	721562449
2A	Jagger_c4026_255	68.26	717170754
2A	BS00039422_51	68.719	693292904
2A	Ku_c33828_1209	68.852	716917938
2A	Excalibur_c36481_519	69.08	717941951
2A	BS00023214_51	69.251	693294597
2A	BS00080752_51	69.749	718355389
2A	Ra_c26702_797	70.285	701482424
2A	Excalibur_c96_619	72.277	715301183
2A	BS00057059_51	72.574	729287960
2A	BobWhite_c16923_64	73.616	719470628
2A	RAC875_c104160_61	74.879	735906920
2A	wsnp_Ex_c59095_60108185	75.175	716456266
2A	wsnp_Ex_c3808_6925015	75.741	715304344
2A	tplb0046b02_872	75.784	734451048
2A	Tdurum_contig60205_806	75.873	739712632
2A	Excalibur_rep_c66618_87	76.017	733820506
2A	BS00092550_51	76.533	715413488
2A	Ku_c29409_324	78.865	741984956
2A	BobWhite_c3871_428	79.027	711075500
2A	BS00022587_51	79.243	711077272
2A	Kukri_c6944_1636	79.473	740847898
2A	BS00022813_51	79.99	741371804
2A	RAC875_rep_c119619_54	80.874	712308424
2A	Ku_c13700_1196	80.924	712721678
2A	BS00107804_51	81.248	707040173
2A	wsnp_Ex_c2426_4542393	81.631	712721151
2A	Excalibur_c41125_360	81.905	713444728
2A	Kukri_c25978_561	83.071	740361058
2A	Kukri_c31117_93	83.267	740069651
2A	RAC875_c33037_578	83.468	742136425
2A	wsnp_Ex_c23768_33006588	83.905	710097624
2A	IAAV2861	83.972	742134345
2A	wsnp_Ex_rep_c70299_69243401	84.707	740361589
2A	BS00022409_51	87.678	745092316
2A	Tdurum_contig86183_221	88.172	745039276
2A	BobWhite_c17783_174	88.885	#N/A
2A	CAP7_c1527_136	96.159	750550241
2A	Tdurum_contig67827_98	96.482	752749775
2A	Tdurum_contig47508_250	96.827	754339234
2A	BS00053834_51	97.039	750550224
2A	Kukri_c44579_85	97.31	751212392
2A	BS00064324_51	98.206	752559698
2A	BS00011539_51	101.849	758421303
2A	Excalibur_c44834_80	102.882	757943015
2A	Tdurum_contig53038_714	104.127	758420937
2A	wsnp_Ex_c10555_17235832	106.176	759389816
2A	Excalibur_c40335_198	107.486	780611468
2A	BS00068691_51	108.812	777518520
2A	BS00000479_51	109.554	778724092
2A	Kukri_c53501_305	110.614	776552761
2B	wsnp_Ex_c298_580660	0	785138692
2B	BS00007384_51	5.581	787819649
2B	BS00097147_51	6.169	786033258
2B	Kukri_c17_1587	6.587	786038149
2B	Kukri_c94792_127	6.906	785890214
2B	BS00022919_51	10.621	787956719
2B	BS00106606_51	12.863	793130055
2B	BobWhite_c2822_228	13.082	799575947
2B	wsnp_Ex_c31064_39902843	13.586	789867294
2B	Kukri_c52900_280	13.774	790228723
2B	BS00072839_51	15.062	789605590
2B	RFL_Contig1115_407	15.587	789601671
2B	RFL_Contig1115_264	16.037	789601922
2B	BS00095525_51	21.292	795045952
2B	Excalibur_c4705_660	0	6258947
2B	BS00099658_51	6.025	24566658
2B	Excalibur_c17250_592	13.376	6263634
2B	CAP7_c2441_492	14.034	6260845
2B	wsnp_JD_rep_c49438_33652645	14.046	6263387
2B	RAC875_c8069_90	14.048	6310765
2B	BS00046019_51	14.749	8598236
2B	Excalibur_c42248_663	14.775	6844561
2B	BS00044332_51	15.211	1340995
2B	RAC875_c38665_247	15.236	2639224
2B	Ra_c1501_1220	15.947	6338558
2B	Kukri_c46542_1015	17.057	3435827
2B	BobWhite_c13736_59	19.462	16813612
2B	BS00076139_51	20.096	13767860
2B	BS00065556_51	22.225	17456964
2B	wsnp_JD_c930_1368255	23.796	18386736
2B	BS00109330_51	30.723	23917732
2B	BS00099652_51	31.693	24566864
2B	Kukri_c63748_1453	32.539	24674647
2B	wsnp_Ex_c19371_28311667	32.769	24670967
2B	CAP8_c5108_139	36.282	26221201
2B	Kukri_c37311_790	36.874	52701463
2B	Tdurum_contig30210_226	36.876	28415894
2B	wsnp_Ex_c10596_17293363	37.548	52874054
2B	Tdurum_contig29563_109	39.333	28339643
2B	Ex_c12051_875	39.714	47427905
2B	BS00041585_51	41.075	47426988
2B	BobWhite_c41535_52	43.102	58979395
2B	RAC875_c15844_348	43.43	41145467
2B	RAC875_c2014_153	43.951	42943534
2B	BS00022950_51	44.438	44405002
2B	RAC875_c34516_316	45.665	65375460
2B	BobWhite_c47608_304	45.837	65317174
2B	GENE-1421_706	45.995	46880170
2B	RAC875_c15229_108	46.364	65113991
2B	Kukri_rep_c107572_121	46.471	68365389
2B	Tdurum_contig30680_120	46.813	69040916
2B	Excalibur_c9093_1469	47.25	65113635
2B	RAC875_c17720_436	47.267	47181316
2B	Tdurum_contig94176_65	47.59	71292466
2B	Tdurum_contig6194_931	49.561	65113740
2B	Tdurum_contig54373_163	51.104	80636678
2B	Tdurum_contig61293_131	52.017	73989748
2B	Excalibur_c7136_823	52.121	77783224
2B	wsnp_JD_c3732_4781170	52.687	75606649
2B	BS00043099_51	52.899	99756559
2B	wsnp_JD_c12687_12877994	52.906	99759629
2B	BS00029713_51	52.954	99773007
2B	Tdurum_contig81323_291	53.034	104237462
2B	Tdurum_contig60978_352	53.428	94192832
2B	BS00071690_51	54.028	105526706
2B	RAC875_c35438_474	54.564	106939370
2B	RFL_Contig1633_304	55.624	130342952
2B	JD_c39990_130	55.891	133169492
2B	Kukri_c60090_82	55.898	132340815
2B	IACX6411	55.902	134090215
2B	wsnp_Ex_c57_116914	55.91	134090628
2B	RAC875_c4430_2213	55.915	133011259
2B	Ku_c23446_2209	55.918	133009153
2B	BS00088575_51	56.111	135003837
2B	Excalibur_c721_484	56.19	136621110
2B	Tdurum_contig83066_276	56.288	133689942
2B	BS00059315_51	56.535	138536950
2B	Excalibur_c15031_73	56.637	139068486
2B	BS00022949_51	56.964	140850003
2B	BS00022417_51	56.987	142446163
2B	wsnp_CAP12_rep_c4678_2134259	56.998	147491677
2B	RAC875_c41242_133	57.033	142373787
2B	GENE-3867_1133	57.182	142242733
2B	Tdurum_contig94806_361	57.343	134090300
2B	Ra_c6728_590	57.41	134090398
2B	Excalibur_c16798_244	57.567	140844521
2B	RAC875_c14420_100	57.568	140776721
2B	IAAV2784	57.571	140844423
2B	Excalibur_c26042_260	57.724	138117718
2B	wsnp_Ex_c6537_11338763	58.315	131571916
2B	wsnp_Ku_c4042_7375053	58.323	118286650
2B	wsnp_Ex_rep_c68704_67559626	58.324	121368498
2B	BS00022969_51	58.327	123062406
2B	wsnp_Ex_c20786_29874875	58.342	121677342
2B	GENE-1430_599	58.383	121367274
2B	Tdurum_contig18197_86	59.239	152712589
2B	BS00066905_51	59.315	136623784
2B	BobWhite_c662_148	59.327	152569031
2B	Kukri_c36783_91	59.641	154985371
2B	wsnp_Ex_c30_66389	60.133	157694550
2B	Excalibur_c9248_771	60.359	158618803
2B	wsnp_JD_c4699_5834958	61.82	176705977
2B	wsnp_Ku_c12900_20727771	62.788	191752487
2B	wsnp_Ku_c2725_5163093	63.745	189617178
2B	wsnp_BF291736B_Ta_1_1	64.532	192440653
2B	IAAV2018	64.882	168622486
2B	wsnp_Ex_c33246_41764093	66.252	182013604
2B	Kukri_rep_c69267_496	67.521	206117302
2B	RAC875_c12968_1526	67.622	199021602
2B	wsnp_Ex_c7003_12065828	68.067	210259560
2B	BS00007901_51	68.38	210456379
2B	Excalibur_c584_726	68.513	245888218
2B	Kukri_c7885_1335	69.975	291584564
2B	Ra_c2527_1124	70.768	314251257
2B	BS00029146_51	71.087	249370095
2B	BS00071346_51	71.11	249198121
2B	RAC875_c20628_111	71.312	214587448
2B	JD_c800_1249	71.411	450759913
2B	Kukri_c27532_148	71.98	316744021
2B	RAC875_c45600_228	72.192	339166167
2B	RFL_Contig4849_702	72.801	464290407
2B	BS00066545_51	73.058	452811269
2B	wsnp_Ex_rep_c101349_86725007	73.212	539811451
2B	wsnp_Ku_c3780_6950286	73.28	540428995
2B	Excalibur_rep_c86787_98	73.508	493988189
2B	RFL_Contig1953_583	73.804	484931580
2B	Tdurum_contig27880_199	74.284	530098884
2B	wsnp_CAP11_c5554_2579815	74.486	534842925
2B	RFL_Contig1987_3440	76.796	555840883
2B	Tdurum_contig26542_457	77.66	554292580
2B	BobWhite_rep_c54341_99	77.663	576695987
2B	Excalibur_rep_c66577_159	77.839	572591367
2B	RFL_Contig4718_1269	78.147	553623371
2B	Ra_c111671_555	78.412	546202015
2B	BS00091068_51	79.018	593658737
2B	IACX11084	79.372	564874522
2B	GENE-4029_80	79.383	564234590
2B	wsnp_BE490763B_Ta_2_1	80.116	563859628
2B	BobWhite_c47948_76	80.337	#N/A
2B	RAC875_c14775_1048	81.149	600705155
2B	wsnp_JD_c2273_3105037	81.51	582301740
2B	BS00105315_51	82.656	641877233
2B	Ku_c12037_482	82.919	611065362
2B	Kukri_c32700_104	82.939	601334051
2B	Kukri_c43745_1935	83.153	578601172
2B	Tdurum_contig68666_570	83.264	664214089
2B	Kukri_rep_c112675_676	83.518	605001417
2B	Excalibur_c31737_169	83.703	616963361
2B	Excalibur_c5064_765	83.982	617141415
2B	Excalibur_rep_c67411_210	84.023	616971095
2B	Kukri_c6552_4243	84.046	616970708
2B	RAC875_c54947_108	84.071	619044587
2B	RAC875_c14316_584	84.125	612686337
2B	wsnp_Ex_c2445_4573233	84.735	647317135
2B	GENE-0675_161	84.789	647105406
2B	wsnp_BF473744B_Ta_2_2	85.178	648081966
2B	RAC875_c3947_441	85.327	660461012
2B	Kukri_c4294_371	85.601	648920801
2B	Tdurum_contig22828_244	85.621	653914390
2B	Kukri_c92273_67	85.995	671740102
2B	BS00022717_51	86.262	680573555
2B	Excalibur_rep_c66832_742	86.628	682848644
2B	wsnp_Ex_c19772_28771627	86.785	719965196
2B	Kukri_rep_c108243_143	86.976	683028810
2B	Tdurum_contig96648_102	87.256	694055723
2B	wsnp_Ex_c5123_9087869	87.309	696677277
2B	BS00046165_51	87.326	697510335
2B	BS00021713_51	87.389	698208659
2B	Tdurum_contig27907_216	87.629	708197629
2B	BS00046164_51	87.748	697510324
2B	wsnp_Ex_rep_c102127_87360034	87.969	709821739
2B	BS00021896_51	87.981	713675847
2B	Tdurum_contig27907_359	88.184	708197486
2B	RFL_Contig2577_584	88.422	700456505
2B	BS00065136_51	88.541	703976009
2B	Excalibur_c80601_83	88.714	713675766
2B	Excalibur_c43926_163	88.736	713697627
2B	wsnp_BQ172173B_Ta_2_2	89.443	724758164
2B	Tdurum_contig12879_320	89.773	712601531
2B	Tdurum_contig56876_449	90.124	726547724
2B	wsnp_Ra_c3955_7262354	90.524	724693606
2B	Tdurum_contig28795_322	90.994	743746386
2B	wsnp_Ex_c45468_51254832	91.491	732606144
2B	IAAV1776	91.996	742814905
2B	BobWhite_c15453_1010	92.808	740801903
2B	Kukri_c30659_91	92.812	740315199
2B	RAC875_c35778_201	92.866	740733909
2B	BS00094578_51	93.526	748985006
2B	BS00086676_51	93.539	730998424
2B	RFL_Contig4499_1145	93.691	738682101
2B	BS00022374_51	93.924	745512439
2B	BS00009060_51	94.28	747821574
2B	Excalibur_c3120_1173	94.47	740802125
2B	BS00022515_51	94.814	742524199
2B	BobWhite_c7050_792	94.918	746101550
2B	BS00022805_51	95.176	745719331
2B	Tdurum_contig28795_219	95.354	743746489
2B	Excalibur_c1940_528	95.957	745579816
2B	CAP8_c3234_216	95.974	748985731
2B	wsnp_Ex_rep_c103064_88104690	96.242	751264094
2B	BS00030364_51	96.903	750013499
2B	BS00082967_51	97.24	750016289
2B	CAP11_c2941_210	97.506	751541252
2B	Excalibur_c42146_266	97.876	752485039
2B	BS00026432_51	98.435	752485989
2B	BS00076000_51	98.52	751322495
2B	BS00067828_51	98.906	754661129
2B	RAC875_c98387_130	99.355	766233838
2B	BS00022222_51	100.397	773140926
2B	BS00060618_51	101.339	765295941
2B	wsnp_RFL_Contig2324_1803878	121.366	794886695
2B	BS00065264_51	126.612	800304442
2D	Tdurum_contig62852_369	0	67441435
2D	Tdurum_contig32621_437	1.727	69504917
2D	BS00032252_51	2.236	69504658
2D	wsnp_Ex_c25311_34578436	17.396	320494009
2D	Ku_c19185_1569	26.699	461301311
2D	BS00026262_51	31.446	446047074
2D	wsnp_BE426620D_Ta_2_2	47.869	610289290
2D	Tdurum_contig12879_201	48.293	588794331
2D	BS00087054_51	48.348	616071734
2D	D_GDEEGVY02HEURY_74	52.25	617389570
2D	wsnp_Ex_c5172_9167324	52.435	619677317
2D	wsnp_BE490384D_Ta_1_1	52.456	619694032
2D	wsnp_Ex_c42970_49408712	52.456	#N/A
2D	wsnp_Ex_c46666_52102968	52.657	618152999
2D	Excalibur_c46666_142	52.661	618153127
2D	Kukri_c9274_1593	52.71	618150004
2D	wsnp_Ex_c21593_30744815	53.533	617212952
2D	RAC875_rep_c120698_93	58.601	608755470
2D	Kukri_c31121_1460	59.263	607423371
2D	Excalibur_c23239_961	62.973	602513220
2D	Kukri_c16161_231	79.579	634084906
2D	Ex_c27573_778	82.315	634472557
2D	D_contig36004_217	82.334	634870057
2D	BS00091766_51	84.893	647278276
2D	IAAV6032	86.355	650325301
2D	BS00015680_51	86.646	650322728
2D	Excalibur_rep_c67599_2154	86.922	650325273
3A	Excalibur_c34889_526	0	8057454
3A	Jagger_c6722_104	0.686	2503307
3A	BS00037189_51	0.895	2197753
3A	Kukri_c1568_889	0.896	9854608
3A	Kukri_rep_c89183_282	1.661	8685998
3A	wsnp_Ex_c10014_16476905	1.683	9855365
3A	Excalibur_c1529_1369	1.707	8686158
3A	wsnp_Ku_c3817_7009270	2.423	11457582
3A	Ra_c73278_1234	2.469	10301112
3A	RAC875_c18570_893	2.712	10585493
3A	IACX10917	2.712	#N/A
3A	Kukri_c2123_1254	3.008	11472941
3A	wsnp_Ex_rep_c67635_66292689	3.169	10301198
3A	wsnp_Ra_c2339_4506620	3.481	10217383
3A	Excalibur_c10014_307	3.901	9855066
3A	Ex_c60559_120	4.217	11409290
3A	wsnp_Ku_c10362_17156084	4.278	12781534
3A	RAC875_c787_431	6.631	13037840
3A	Ku_c17560_91	7.023	12980793
3A	BobWhite_c2570_781	8.856	13739561
3A	RAC875_rep_c77067_347	9.136	11891829
3A	BobWhite_c2570_682	10.013	13739660
3A	RAC875_c82493_67	11.604	13497098
3A	BS00055211_51	12.621	12998762
3A	Ra_c6118_350	16.887	19485955
3A	Ra_c6118_450	17.124	19485855
3A	IACX2831	20.914	20020869
3A	wsnp_CAP11_rep_c4157_1965583	20.925	20020967
3A	Kukri_c13830_601	21.869	20329326
3A	Excalibur_c4548_2697	26.293	23651331
3A	wsnp_Ex_c33765_42199371	0	45603519
3A	BS00036492_51	7.119	56141743
3A	BS00022129_51	10.214	414814618
3A	wsnp_Ku_c44089_51445136	10.629	401710461
3A	IAAV6974	11.122	199140281
3A	wsnp_Ex_rep_c67727_66398596	11.127	195810172
3A	Kukri_rep_c114028_94	11.519	269670910
3A	Kukri_c17313_667	11.74	351125891
3A	wsnp_Ex_c10272_16842803	11.909	176558332
3A	BS00030876_51	11.99	137582335
3A	wsnp_JG_c2509_1153697	13.422	131458656
3A	IAAV6676	13.669	61348559
3A	wsnp_Ex_c1141_2191485	14.718	106435241
3A	BS00070464_51	14.954	547405983
3A	IAAV4781	15.178	107738782
3A	Kukri_c36418_392	16.344	482061988
3A	wsnp_CAP11_rep_c8750_3780311	17.018	490340622
3A	GENE-1742_70	18.42	507302545
3A	Kukri_c5459_334	21.035	507469889
3A	Excalibur_c9653_605	22.655	510829800
3A	BobWhite_c18408_199	23.363	538668205
3A	Ra_c72106_227	23.977	540237845
3A	IAAV6317	24.821	557018553
3A	RAC875_c842_1516	25.251	540928946
3A	BS00070511_51	25.506	560680633
3A	Excalibur_rep_c107798_68	27.461	586879815
3A	wsnp_Ku_c44716_51926415	28.286	600007679
3A	BobWhite_rep_c64211_305	32.546	602272670
3A	Ex_c24992_1659	32.551	605845864
3A	Tdurum_contig64606_1104	33.933	611948265
3A	wsnp_Ex_c26887_36107413	34.395	611702505
3A	BS00080879_51	36.02	627825076
3A	IAAV8483	36.395	620762018
3A	Ex_c35861_1382	39.832	645094773
3A	Tdurum_contig48522_295	42.985	646854727
3A	Tdurum_contig9912_451	43.834	642959047
3A	Excalibur_c18747_1292	45.175	645546435
3A	Kukri_rep_c69970_717	45.78	650425816
3A	CAP12_c5387_372	46.301	652024864
3A	wsnp_Ex_c8517_14315660	46.719	653512885
3A	Excalibur_c39508_88	47.871	657616540
3A	wsnp_BQ167580A_Ta_1_1	47.948	657947489
3A	GENE-1981_131	48.381	659162407
3A	wsnp_Ex_rep_c67588_66227926	48.404	659398808
3A	Excalibur_c17655_467	48.431	659528690
3A	D_GBB4FNX02FX302_98	57.747	684696824
3A	BobWhite_c21397_148	58.114	683072604
3A	Kukri_c14971_367	58.815	683529719
3A	Ex_c24554_1583	59.632	686141124
3A	wsnp_BQ160970A_Ta_2_7	60.078	685360100
3A	wsnp_Ex_rep_c66357_64540428	60.18	685357945
3A	Excalibur_c2340_1190	61.66	687594733
3A	BS00060029_51	61.966	686254221
3A	Tdurum_contig68305_796	62.645	686784132
3A	Excalibur_rep_c110501_525	63.872	688617333
3A	BS00067228_51	0	700422393
3A	BS00065734_51	7.001	711095184
3A	Tdurum_contig42495_389	10.011	714298946
3A	BobWhite_c3356_442	12.082	716778147
3A	CAP11_c254_112	35.602	724200801
3A	RAC875_c24982_202	37.084	724319594
3A	wsnp_BE426418A_Ta_2_2	38.667	726248845
3A	Excalibur_c361_1321	40.723	732470838
3A	CAP7_rep_c12537_81	41.947	730279009
3A	wsnp_Ex_c11229_18163892	60.134	744380192
3A	wsnp_Ku_c5359_9530161	60.75	744436185
3B	BS00062677_51	0	4203925
3B	BS00100045_51	1.234	5488456
3B	Ku_c519_281	2.164	7901085
3B	wsnp_Ex_c22154_31342077	3.108	7828270
3B	Excalibur_rep_c104237_78	3.616	7542401
3B	Kukri_rep_c96809_457	4.397	7541054
3B	IACX6214	11.462	17289800
3B	BS00097558_51	11.574	20501180
3B	Tdurum_contig57914_1156	12.736	17552971
3B	BS00026471_51	13.418	17604254
3B	CAP11_c5660_100	13.539	17553057
3B	Tdurum_contig22897_107	16.834	23673676
3B	Tdurum_contig11684_144	18.272	21915312
3B	BS00070455_51	21.739	23670947
3B	BS00056258_51	23.432	38965049
3B	RFL_Contig1456_842	23.826	38637892
3B	wsnp_JD_rep_c63739_40660910	25.685	40875009
3B	wsnp_CAP11_c1214_700174	25.979	32687054
3B	BS00087825_51	27.037	38976403
3B	BS00022242_51	29.762	41071278
3B	wsnp_Ex_c2820_5215394	33.254	58982498
3B	IAAV2040	33.468	55067807
3B	Kukri_c46948_558	34.395	53484742
3B	Kukri_rep_c70103_146	34.975	54463807
3B	wsnp_Ex_c447_876091	36.922	57792337
3B	BS00011728_51	37.737	57791855
3B	Tdurum_contig67690_183	38.312	52531852
3B	RAC875_c1069_115	39.076	99600032
3B	wsnp_Ex_c4063_7344449	39.166	62902263
3B	wsnp_Ku_c33335_42844680	39.257	59595770
3B	RAC875_c66327_209	39.602	461803262
3B	BS00060247_51	39.9	66140369
3B	BS00075108_51	40.203	65596904
3B	wsnp_JD_c30422_23944042	40.712	99600857
3B	wsnp_Ex_c13906_21771680	40.782	112550547
3B	BS00109808_51	41.379	74675025
3B	BS00021943_51	41.839	68079631
3B	Excalibur_c63730_660	41.982	414896400
3B	BS00072151_51	42.336	417857895
3B	BS00091577_51	43.002	244574025
3B	wsnp_Ex_c4769_8510104	43.467	481589085
3B	BS00039734_51	43.704	484287756
3B	BS00049615_51	44.059	250969970
3B	IACX9430	44.173	469209698
3B	BobWhite_rep_c50457_813	44.306	505886035
3B	BS00045329_51	44.365	472623658
3B	Excalibur_c62737_131	44.919	517637330
3B	BS00030581_51	45.116	522138488
3B	RFL_Contig5682_86	45.655	508585821
3B	BS00052423_51	45.888	508585912
3B	BS00073305_51	46.164	520826251
3B	BS00091867_51	46.462	558941137
3B	Kukri_rep_c108929_91	46.67	555386597
3B	wsnp_Ex_c2314_4333242	47.107	567080867
3B	BS00022051_51	47.448	543524848
3B	RAC875_c96638_103	47.768	541497511
3B	wsnp_Ex_c12887_20427158	49.033	582498323
3B	RAC875_c50661_279	49.036	580208108
3B	RAC875_c9415_1229	49.429	552087143
3B	wsnp_Ex_c15399_23662312	49.734	564150756
3B	Tdurum_contig49477_187	49.976	580913910
3B	Kukri_c25794_863	50.353	580913874
3B	BS00033372_51	50.442	563273534
3B	wsnp_Ku_rep_c72504_72191206	50.796	570767787
3B	Ra_c4329_599	50.835	584191629
3B	Excalibur_c6445_223	51.095	579531691
3B	RFL_Contig4421_1724	51.185	580164355
3B	wsnp_Ex_c5418_9575485	51.869	585238835
3B	IAAV5835	52.775	616661808
3B	wsnp_Ex_c1934_3648624	53.514	659853591
3B	wsnp_Ex_c6245_10887043	53.629	667936176
3B	wsnp_Ex_c3257_6003626	54.269	668222150
3B	wsnp_Ex_c8715_14590273	58.995	672934905
3B	Kukri_c5541_204	61.125	697108283
3B	wsnp_Ex_c36937_44790003	61.125	#N/A
3B	IAAV3736	62.01	690244927
3B	RAC875_c35720_456	62.234	723245669
3B	wsnp_Ex_c3040_5616383	62.583	709459696
3B	Ku_c1575_338	62.667	724976588
3B	wsnp_Ku_c29102_39008953	62.96	727399684
3B	wsnp_Ex_c64005_62986957	63.012	727414291
3B	wsnp_Ex_c64005_62987067	63.319	727414181
3B	wsnp_BE497740B_Ta_2_1	64.191	732314417
3B	wsnp_Ex_c18915_27811736	64.42	732923258
3B	wsnp_BE497740B_Ta_2_2	64.629	732314505
3B	BS00099633_51	65.108	732639053
3B	RAC875_c30507_292	65.547	728730304
3B	BS00070018_51	67.266	735410526
3B	BS00054326_51	68.162	735567081
3B	BS00072993_51	68.375	737662872
3B	BS00052057_51	68.395	737179557
3B	BS00040742_51	68.651	739799065
3B	CAP12_c3551_85	68.859	740186565
3B	wsnp_JD_c4413_5541190	69.467	740666190
3B	BS00077967_51	70.359	748051997
3B	BS00022403_51	70.812	744228348
3B	tplb0044b20_1610	70.999	748634711
3B	BS00063105_51	71.761	748360972
3B	BS00059416_51	72.419	743784736
3B	Excalibur_rep_c97324_623	75.248	755110836
3B	Excalibur_c71730_105	77.424	760350378
3B	BS00030651_51	84.991	763195983
3B	BS00022861_51	90.575	770901600
3B	Tdurum_contig59953_220	92.259	770901907
3B	BS00026062_51	95.304	774534726
3B	IAAV8892	99.5	778272062
3B	BS00071041_51	115.475	794810210
3D	Kukri_c8870_721	0	3237189
3D	IAAV7546	1.574	6526147
3D	RAC875_c30632_793	1.621	7924635
3D	BS00070468_51	30.322	18791122
4A	Tdurum_contig1868_249	0	11711072
4A	Ku_c7594_1179	2.632	16967116
4A	wsnp_Ex_c22913_32130617	3.278	24755609
4A	IACX3391	3.647	21635963
4A	Kukri_c53787_620	4.336	21212722
4A	BS00036493_51	4.769	17805517
4A	Kukri_rep_c101034_516	5.443	21064204
4A	Ku_c766_1798	8.573	27674197
4A	wsnp_Ex_c54453_57331510	9.972	37045861
4A	wsnp_CAP8_c1013_646748	10.266	30398530
4A	BS00022015_51	10.47	29077908
4A	BS00089283_51	10.715	29077952
4A	RAC875_c754_120	13.163	38006497
4A	wsnp_Ex_rep_c67145_65628860	14.453	38367253
4A	BobWhite_rep_c66057_98	16.218	38369692
4A	wsnp_Ex_c5690_9994305	19.061	38731212
4A	BS00004170_51	20.426	46049977
4A	Ra_c7973_1185	20.624	60043113
4A	IAAV4609	21.718	446621223
4A	Ku_c11865_406	21.718	#N/A
4A	wsnp_Ex_c31508_40288653	22.178	117092560
4A	CAP8_c6777_308	22.265	117092462
4A	wsnp_Ex_c3541_6477925	22.33	163827900
4A	wsnp_Ex_c54395_57291841	23.247	103716099
4A	wsnp_CAP8_c296_283066	23.39	100634209
4A	Kukri_c6954_320	23.456	97260685
4A	wsnp_Ex_c6044_10590322	23.497	101510411
4A	wsnp_Ex_rep_c71305_70087742	23.798	136235331
4A	wsnp_Ex_c4286_7734046	23.836	114744326
4A	wsnp_Ex_c14641_22698595	23.868	119068265
4A	wsnp_Ex_c12818_20334501	23.977	103075395
4A	CAP11_c8388_194	25.022	87412104
4A	wsnp_Ku_c32619_42216179	25.131	90323459
4A	Ra_c30013_483	27.447	519160765
4A	Kukri_c39882_203	28.233	538487055
4A	BS00034174_51	28.89	562408859
4A	Kukri_c48385_121	29.252	541340841
4A	Kukri_c36190_189	35.078	593349863
4A	wsnp_Ex_c48449_53350799	35.518	594217009
4A	RAC875_c48107_65	39.845	597916558
4A	Jagger_c4331_105	43.727	606401078
4A	BS00040647_51	67.134	594663882
4A	wsnp_Ku_c1205_2398925	70.123	597909536
4A	BobWhite_c19919_516	71.127	601279619
4A	BS00068243_51	71.577	603066947
4A	BS00021715_51	72.616	602911229
4A	BS00072025_51	74.134	605664378
4A	IAAV615	74.823	604846864
4A	BS00021727_51	76.522	606733251
4A	GENE-2384_84	0	596506882
4A	wsnp_Ex_c11684_18805687	3.211	606366023
4A	IAAV7132	4.412	613582661
4A	wsnp_Ex_c24474_33721784	6.137	612113647
4A	BobWhite_c19919_572	6.594	601279675
4A	RAC875_c34231_812	13.429	616310749
4A	BS00064269_51	13.926	616874324
4A	Excalibur_c21964_237	14.997	617047286
4A	RAC875_c20429_903	16.129	617948813
4A	Kukri_c6224_492	19.08	621415479
4A	Kukri_rep_c106490_583	25.012	626322455
4A	tplb0033c09_1345	25.395	626339974
4A	RAC875_c88582_316	27.011	627820310
4A	wsnp_Ra_c16476_25132652	29.182	629860731
4A	CAP11_c1989_183	30.575	629475979
4A	BS00039147_51	35.993	641402861
4A	BS00039148_51	35.993	#N/A
4A	wsnp_Ex_c2352_4405961	36.82	641504446
4A	CAP12_c2972_140	42.605	693107431
4A	BS00070327_51	43.577	691849600
4A	GENE-4618_413	45.59	660794495
4A	BS00066891_51	45.774	661301845
4A	wsnp_Ex_c3988_7221220	46.39	666149101
4A	Tdurum_contig19920_463	46.883	659427577
4A	Kukri_c9259_421	47.23	673072423
4A	RAC875_c35979_263	47.409	676421365
4A	Excalibur_c18758_77	47.984	674556190
4A	RAC875_c83401_115	48.874	650375601
4A	Tdurum_contig65718_209	49.244	648893450
4A	RAC875_c6939_1042	49.662	647212720
4A	Kukri_c17417_134	61.169	688095954
4A	wsnp_Ex_c1246_2393978	61.757	708567586
4A	Kukri_c13761_379	62.719	707040429
4A	BS00021989_51	63.622	705393857
4A	RFL_Contig4686_700	63.79	696005274
4A	Jagger_c504_109	64.454	712863232
4A	RAC875_c22936_495	64.617	697944516
4A	wsnp_CAP7_c254_138937	65.159	712856544
4A	BS00110926_51	67.909	715118264
4A	Tdurum_contig42019_1714	71.224	733572062
4A	BobWhite_c47168_289	71.748	725556747
4A	Excalibur_c6050_323	72.805	726438690
4A	Ra_c6672_1679	73.177	729708120
4A	BS00110281_51	73.294	733845559
4A	BS00049695_51	73.588	731256106
4A	wsnp_Ex_c33778_42210283	74.848	724797878
4A	RAC875_rep_c100803_217	75.147	725651199
4A	Excalibur_c2827_227	75.27	726446414
4A	IAAV1943	75.754	726447598
4A	Kukri_c19883_629	76.183	732518957
4A	RAC875_c11237_357	76.7	739068090
4A	Tdurum_contig9530_69	78.262	743953711
4A	Tdurum_contig63050_264	78.738	742284386
4A	wsnp_Ku_c9746_16265584	79.834	742267714
4A	BS00087277_51	80.018	743951373
4A	Kukri_c3866_718	80.084	743952565
4A	wsnp_Ex_c5072_9006966	81.155	742267442
4A	RFL_Contig3621_596	81.678	742497780
4B	Tdurum_contig81460_347	0	639803
4B	Tdurum_contig11733_825	0.488	537237
4B	BS00040127_51	0.878	1821128
4B	IAAV1120	2.027	3860286
4B	BS00095028_51	2.831	6030057
4B	Tdurum_contig5427_314	3.098	4852566
4B	wsnp_Ex_c17561_26284693	3.544	6540740
4B	Tdurum_contig47429_149	4.074	1826706
4B	BS00060041_51	5.029	7027467
4B	Ku_c4580_535	5.621	6084757
4B	Kukri_c49506_396	10.546	17044002
4B	BS00009573_51	12.096	16057105
4B	Excalibur_c64418_447	13.71	11912081
4B	Tdurum_contig47622_234	15.077	13411330
4B	Tdurum_contig67399_676	15.321	13945649
4B	Tdurum_contig31139_143	15.718	13976575
4B	Tdurum_contig31139_79	15.73	13976639
4B	wsnp_Ku_c7180_12403155	15.78	12892127
4B	wsnp_Ex_c18318_27140346	16.417	12529345
4B	BS00011510_51	16.664	16056667
4B	Tdurum_contig82942_681	17.952	14529246
4B	Kukri_rep_c106598_51	18.035	17044021
4B	BS00009480_51	18.312	14118255
4B	GENE-4933_1085	18.612	14122818
4B	Excalibur_rep_c79414_306	18.764	14118263
4B	wsnp_Ex_c30695_39579408	22.082	20589005
4B	wsnp_Ra_c9823_16313377	22.587	21910118
4B	RAC875_c6749_954	23.466	21654126
4B	BS00022431_51	24.383	24554784
4B	RAC875_c27536_611	35.948	32250819
4B	Ra_c26080_461	37.421	36642698
4B	BS00084070_51	37.715	35734119
4B	BS00033614_51	38.004	39310092
4B	Tdurum_contig94674_195	38.255	33065806
4B	Tdurum_contig92931_787	39.042	38790742
4B	Tdurum_contig61465_781	39.585	86064723
4B	Tdurum_contig31250_273	41.31	104339020
4B	BS00102182_51	41.654	61306848
4B	Tdurum_contig4974_1386	42.101	95674958
4B	Tdurum_contig61509_538	42.347	59592292
4B	IACX5989	43.166	405375212
4B	BS00048794_51	43.194	601931251
4B	Ra_c59822_1439	43.481	418346437
4B	RAC875_c14085_1709	43.511	612759704
4B	GENE-2162_562	43.706	408958248
4B	BS00040159_51	43.956	406458337
4B	BobWhite_c2646_141	43.975	612254006
4B	IACX1853	44.47	245086426
4B	BS00064041_51	45.2	602781601
4B	IACX938	45.815	611426301
4B	tplb0026o15_1634	46.132	600655672
4B	BS00109813_51	46.439	603144764
4B	Excalibur_c37565_709	46.974	612026258
4B	BobWhite_c22580_115	47.311	604051219
4B	Excalibur_c12491_220	48.176	562882324
4B	Kukri_c27107_760	48.635	548195175
4B	BS00046613_51	48.852	535085108
4B	wsnp_CAP12_rep_c4278_1949802	48.908	552018262
4B	Ex_c7514_3078	49.072	544025559
4B	BS00077411_51	49.187	538943313
4B	IAAV3896	49.195	538999660
4B	Kukri_rep_c79943_189	49.222	536490950
4B	Tdurum_contig55374_309	49.303	536919321
4B	BobWhite_c665_296	49.322	539967132
4B	Excalibur_rep_c108293_345	49.566	535050444
4B	RAC875_c23144_1560	49.743	535080032
4B	Tdurum_contig47552_957	50.481	532627500
4B	RAC875_rep_c109069_89	51.078	531340665
4B	BobWhite_c27751_206	53.233	620058664
4B	wsnp_Ex_c26285_35531324	53.703	638115902
4B	BS00022972_51	56.338	636739642
4B	BS00022466_51	61.386	643651027
4B	Ku_c103450_879	65.956	646658980
4B	RAC875_c107130_384	0	649471219
4B	Excalibur_c12937_64	3.453	649828234
4B	RAC875_c51375_430	4.942	652373459
4B	wsnp_Ex_rep_c67510_66116823	5.157	651992227
4B	BobWhite_c27801_429	5.356	652265841
4B	RAC875_c87897_333	6.292	650937722
4B	wsnp_Ku_c12557_20249122	6.5	651987873
4B	IAAV5564	6.972	650893168
4B	wsnp_Ex_c4148_7495656	14.51	657299488
4B	Kukri_rep_c101259_159	14.962	657274153
4B	BobWhite_c4256_213	15.501	657172010
4B	Ra_c19259_1799	15.982	656903953
4B	BS00034148_51	19.537	663106735
4B	RAC875_rep_c82932_428	25.388	666049347
4B	wsnp_Ex_c24059_33304285	25.722	666050077
4B	wsnp_Ku_c7838_13435765	29.423	670441982
4D	BS00103682_51	0	455342726
4D	Ex_c42133_630	0.004	455250966
4D	D_GDEEGVY01C7BQU_446	0.596	455746573
4D	BS00064002_51	0.606	455758781
4D	BS00023112_51	0.609	455764077
5A	BS00064188_51	0	4997909
5A	Ex_c95453_1499	2.748	9460234
5A	wsnp_BE399966A_Ta_2_3	4.791	9415948
5A	BS00022353_51	5.979	9835027
5A	BS00079189_51	15.622	15851070
5A	Tdurum_contig42309_627	17.893	19233484
5A	RFL_Contig3674_847	18.431	19667815
5A	BS00099701_51	18.732	20993339
5A	wsnp_CAP7_c2282_1107112	18.738	19980235
5A	BS00111119_51	19.38	19272789
5A	BS00077879_51	22.125	28668698
5A	BS00047242_51	23.598	32883074
5A	Excalibur_rep_c95828_165	24.26	29681946
5A	RAC875_c61887_194	24.469	29892473
5A	BS00021708_51	24.902	30411033
5A	wsnp_CAP11_c951_572693	26.328	33130506
5A	Tdurum_contig50875_569	26.55	25704237
5A	wsnp_JD_rep_c61843_39601402	31.731	41427347
5A	wsnp_Ra_rep_c69221_66574148	32.603	41427470
5A	Ra_c69221_1167	32.674	41427452
5A	wsnp_Ex_c31570_40343841	34.383	110667099
5A	wsnp_RFL_Contig4307_5006558	34.788	362779898
5A	BS00042511_51	35.475	46572724
5A	wsnp_Ex_c62351_62025689	35.943	47459376
5A	BS00022906_51	35.984	47645018
5A	Excalibur_c15838_535	36.003	51037451
5A	BS00046772_51	36.011	49514519
5A	BS00097623_51	36.258	47645146
5A	wsnp_Ra_c11420_18529863	36.263	48968493
5A	Kukri_rep_c107435_940	36.456	46621852
5A	BS00045473_51	36.749	45990094
5A	BS00068254_51	36.907	117388056
5A	BobWhite_c300_174	36.913	111658540
5A	wsnp_Ex_c4501_8092034	37.329	59700382
5A	wsnp_Ex_c23509_32746806	37.677	66091823
5A	BS00070550_51	37.681	66092839
5A	RFL_Contig4646_564	37.697	66091650
5A	BS00054690_51	37.862	69101341
5A	BS00078573_51	37.878	69819016
5A	BS00064371_51	37.892	70000567
5A	wsnp_Ex_rep_c67636_66293429	38.01	64381531
5A	BS00041077_51	38.194	52443399
5A	BS00071087_51	38.202	51979615
5A	wsnp_Ku_c1102_2211433	38.241	52407825
5A	BS00078288_51	38.392	59026820
5A	wsnp_Ra_rep_c105791_89683548	38.425	63373686
5A	wsnp_Ex_c15084_23263641	38.545	109342967
5A	BS00076225_51	38.608	52441143
5A	Ra_c1184_61	39.143	74752289
5A	BobWhite_rep_c49176_485	39.143	#N/A
5A	wsnp_Ex_c2922_5391083	39.157	92181297
5A	RFL_Contig1110_727	39.257	376993865
5A	IAAV4939	39.291	108266472
5A	wsnp_BE444644A_Ta_2_1	40.326	158247134
5A	Excalibur_c52165_93	40.486	172467655
5A	BS00075504_51	40.974	118667267
5A	Excalibur_rep_c103629_346	41.544	400968246
5A	wsnp_Ra_c18755_27856508	42.033	399817805
5A	BS00048607_51	43.145	381755778
5A	BS00084580_51	44.318	393023658
5A	wsnp_Ku_c5071_9049540	0	424904980
5A	BS00046529_51	0.746	434725521
5A	wsnp_Ex_rep_c101757_87065169	3.509	438267010
5A	Kukri_c36747_195	3.529	438267530
5A	BS00022500_51	3.836	438471872
5A	Kukri_c5501_1515	3.837	438469520
5A	BS00021939_51	4.19	439186502
5A	BS00076256_51	4.39	439419095
5A	Kukri_c45983_524	5.217	442271906
5A	IAAV3512	5.352	442700474
5A	tplb0039m09_92	6.021	439557877
5A	Tdurum_contig48766_257	6.575	445191865
5A	BS00040916_51	7.074	445277563
5A	BS00073404_51	7.683	448092744
5A	BS00077533_51	7.963	450463852
5A	Tdurum_contig88305_380	8.018	450467271
5A	BS00108367_51	8.614	445265805
5A	Kukri_c27691_226	8.644	444538566
5A	wsnp_JD_c1796_2496653	9.023	439555898
5A	RAC875_c4033_192	9.089	444264938
5A	Excalibur_c24638_380	9.545	457901683
5A	BS00076190_51	9.857	456059100
5A	BS00075308_51	10.06	457089671
5A	wsnp_Ex_rep_c67292_65834396	10.145	456608137
5A	RFL_Contig5137_917	10.492	457076774
5A	Tdurum_contig102312_245	10.811	444891125
5A	BobWhite_c9931_915	11.542	466613868
5A	RAC875_c42037_363	12.626	466615906
5A	Jagger_c1611_158	12.657	462165326
5A	wsnp_JD_c9510_10342018	13.054	469054222
5A	RAC875_c54622_446	13.844	479395631
5A	Tdurum_contig94007_225	13.936	466035917
5A	BS00022815_51	14.197	475321412
5A	BS00058591_51	14.468	459003196
5A	Kukri_c2326_1037	14.526	476602461
5A	BS00022191_51	14.645	476402783
5A	BS00096688_51	14.681	476402800
5A	BS00082002_51	14.787	476659633
5A	Kukri_c2326_659	15.055	#N/A
5A	wsnp_Ku_c23772_33711538	15.067	476603727
5A	Tdurum_contig50282_279	15.457	457081894
5A	wsnp_CAP11_c299_251533	16.416	478991111
5A	IAAV2363	17.456	481901375
5A	wsnp_Ex_c30551_39457110	17.878	480286970
5A	wsnp_Ex_c3838_6980774	17.959	480285824
5A	BS00062939_51	17.98	479601571
5A	BobWhite_c13238_386	18.342	478018571
5A	IAAV3514	18.458	478822258
5A	Ra_c9938_1294	19.407	486749985
5A	BS00069175_51	19.861	485598176
5A	Kukri_c31411_690	20.317	495867691
5A	RAC875_c1437_1644	21.199	488416663
5A	RAC875_c99519_227	21.358	490310923
5A	BS00066143_51	22.914	533072064
5A	wsnp_Ex_c4026_7281501	23.109	533292278
5A	Ra_c700_2210	23.123	503056968
5A	Ra_c700_1024	23.345	503055773
5A	Excalibur_c6567_743	23.802	504573756
5A	BS00065313_51	23.864	514263753
5A	Excalibur_c2598_2052	23.867	519951613
5A	JD_c20036_865	24.052	#N/A
5A	wsnp_Ex_rep_c104539_89224552	24.635	512234999
5A	BobWhite_c9057_118	24.884	503782941
5A	wsnp_Ku_c35386_44598937	24.904	494870667
5A	Ra_c6930_1753	25.093	519951835
5A	CAP11_c3591_72	25.272	525115929
5A	BS00023076_51	25.453	524671233
5A	BS00000365_51	26.14	538000572
5A	Ra_c700_3506	26.224	503058897
5A	Tdurum_contig48760_112	26.455	535746460
5A	GENE-3471_298	27.268	493469170
5A	BS00072156_51	27.916	540611637
5A	BS00068178_51	28.377	540052089
5A	BobWhite_c5540_416	29.571	519905750
5A	wsnp_Ex_c18941_27840714	29.736	547647367
5A	Tdurum_contig10601_289	30.467	548503773
5A	BS00055981_51	30.7	548609640
5A	BS00021805_51	31.361	535138118
5A	Excalibur_c45853_1161	31.414	552161329
5A	Excalibur_rep_c106365_485	32.336	552162208
5A	BS00083514_51	33.974	546531109
5A	BS00065549_51	34.422	546970699
5A	BS00021669_51	35.858	552055984
5A	Tdurum_contig4576_1646	37.765	563839634
5A	Tdurum_contig49576_134	37.808	561973055
5A	RAC875_rep_c112205_166	39.346	570188709
5A	Excalibur_rep_c71254_415	39.726	567917287
5A	wsnp_Ex_c472_935980	40.215	568269241
5A	Kukri_c60913_155	40.292	568268731
5A	Excalibur_c472_914	40.304	568272319
5A	GENE-3278_642	41.571	569288246
5A	IAAV4695	41.66	569701564
5A	BS00002800_51	41.661	569469579
5A	IACX4952	41.666	569469677
5A	BS00002799_51	41.737	569469625
5A	wsnp_Ex_c59520_60358788	41.762	569546309
5A	IACX4951	41.763	569469723
5A	BS00071869_51	42.629	573040513
5A	Kukri_c2414_544	42.676	573042410
5A	Tdurum_contig71499_211	42.763	570933961
5A	Tdurum_contig86202_175	43.605	578063881
5A	BS00022311_51	44.116	578058844
5A	BS00089795_51	44.672	574751354
5A	BobWhite_c46489_189	45.74	561972849
5A	RAC875_rep_c91682_90	47.39	558689049
5A	RAC875_c23340_2243	47.982	559737953
5A	RFL_Contig2031_2040	48.205	559071643
5A	BobWhite_c9117_593	48.701	556686185
5A	wsnp_Ex_c62818_62296773	49.604	580935782
5A	BobWhite_c20974_103	50.328	556684905
5A	Excalibur_c37943_221	50.371	580948054
5A	GENE-3601_145	50.861	580465766
5A	BS00074301_51	51.25	578061477
5A	wsnp_Ex_c17763_26513562	56.942	591318446
5A	BS00059098_51	59.295	595407649
5A	CAP11_c3209_76	60.119	592036395
5A	Tdurum_contig47120_587	60.429	594325318
5A	wsnp_Ex_c8543_14357385	60.786	595373044
5A	RAC875_rep_c109969_119	60.789	593332326
5A	BS00075959_51	61.343	588741065
5A	wsnp_BE404341A_Ta_2_3	62.907	588377129
5A	BS00026916_51	75.403	613585636
5A	RAC875_c8231_1578	75.403	#N/A
5A	BS00074855_51	76.344	609870593
5A	BS00067150_51	76.566	609243868
5A	wsnp_Ex_c40019_47166980	77.272	611562234
5B	RAC875_c39430_181	0	87489
5B	BS00065164_51	9.508	4862137
5B	BS00064297_51	11.372	6974758
5B	RAC875_c39204_91	12.162	6852691
5B	wsnp_CAP11_rep_c4382_2067038	12.938	7706163
5B	Excalibur_c32189_941	14.42	8525799
5B	wsnp_Ex_c831_1625061	19.673	10524982
5B	BS00022525_51	20.123	10444982
5B	GENE-3274_213	21.905	13189249
5B	RAC875_c79649_582	22.417	11457666
5B	BS00003944_51	22.816	13178828
5B	Tdurum_contig9291_553	24.636	13699908
5B	BS00064044_51	25.408	15095281
5B	RAC875_c29907_115	26.069	15321877
5B	BS00015136_51	31.653	17969021
5B	BS00065543_51	31.839	17575011
5B	Tdurum_contig9387_219	32.378	20833382
5B	wsnp_BE499835B_Ta_2_5	33.558	20832494
5B	wsnp_Ex_c58091_59534826	33.806	21181361
5B	RAC875_rep_c111261_94	36.336	21749642
5B	wsnp_BF201102B_Ta_2_5	36.59	21184087
5B	wsnp_Ex_c26252_35497729	37.629	27830679
5B	Ex_c68034_498	37.744	21535053
5B	wsnp_CAP8_c1210_739429	39.262	26951038
5B	wsnp_Ku_c568_1187615	40.158	26916740
5B	BS00022773_51	41.124	27821079
5B	wsnp_Ex_c8962_14947544	41.988	31178843
5B	Kukri_c74960_427	42.702	34545500
5B	Excalibur_c45323_708	43.108	35529930
5B	BS00068592_51	45.693	43133640
5B	Excalibur_c14594_182	45.914	38759103
5B	IAAV2411	46.563	47586329
5B	wsnp_Ku_c7872_13484038	48.958	55623441
5B	BS00004406_51	49.961	55492410
5B	JD_c16284_736	50.065	63362198
5B	BS00050709_51	50.327	64733340
5B	BS00074315_51	50.359	61381216
5B	BobWhite_c4852_323	50.597	68358992
5B	Ku_c4349_1791	50.864	74336356
5B	wsnp_Ex_c13496_21243167	50.919	74999855
5B	wsnp_Ex_c13468_21202450	51.422	69143259
5B	wsnp_Ra_c5210_9289264	51.683	70911008
5B	wsnp_Ku_c11721_19085513	51.866	75215385
5B	wsnp_Ex_rep_c66921_65344887	51.906	82462633
5B	BS00066628_51	52.212	287624138
5B	Ra_c53208_433	52.32	288305604
5B	BS00007437_51	52.445	289567000
5B	wsnp_Ex_c7988_13555166	52.899	316867456
5B	BS00077423_51	52.985	325093155
5B	IAAV6189	53.078	321416604
5B	BS00110489_51	53.223	323883109
5B	Kukri_c19116_170	53.457	309004811
5B	wsnp_JD_c11594_12033647	53.468	380319727
5B	RAC875_c36684_56	53.671	198217723
5B	IAAV2526	53.907	335947731
5B	Kukri_rep_c105540_177	54.185	357106683
5B	Kukri_c17783_58	54.713	356187468
5B	BS00070771_51	54.737	356184493
5B	RAC875_c31482_513	54.751	340633131
5B	Kukri_c27568_1763	55.182	397678524
5B	Tdurum_contig46366_913	55.294	396488936
5B	wsnp_RFL_Contig3811_4130639	55.622	403547261
5B	wsnp_Ku_c6464_11320381	55.765	402843660
5B	wsnp_Ex_c12127_19394952	55.878	418298093
5B	BS00108062_51	55.974	396630485
5B	wsnp_Ex_c13440_21170884	55.985	403545046
5B	RAC875_rep_c69785_196	56.421	410535509
5B	BS00023161_51	56.861	405725798
5B	wsnp_Ex_c6100_10676217	57.773	415936605
5B	tplb0033f11_1381	57.914	417725547
5B	wsnp_Ex_c16963_25554867	63.011	455738134
5B	IACX3288	63.602	455738626
5B	BS00001101_51	63.669	455738724
5B	BS00031411_51	64.242	455735532
5B	BS00069867_51	64.27	461829116
5B	BS00022716_51	65.117	461137693
5B	BS00067152_51	65.388	461545272
5B	GENE-3506_53	66.016	457122745
5B	Kukri_c40046_237	66.613	461289386
5B	wsnp_Ex_c20440_29511162	66.938	462143710
5B	IAAV8195	69.033	532601171
5B	IAAV1358	69.077	531599432
5B	RAC875_rep_c87796_195	69.979	517679412
5B	wsnp_Ex_c19724_28721580	69.99	478305078
5B	wsnp_Ku_c29780_39658445	70.191	476455931
5B	IACX17304	70.425	527609043
5B	BS00077666_51	70.569	527339228
5B	Tdurum_contig68472_291	70.876	479200271
5B	BS00042014_51	70.895	520552363
5B	BS00069741_51	70.915	521427067
5B	RFL_Contig658_1166	71.101	479322915
5B	BS00021949_51	71.408	479635089
5B	Kukri_c46476_647	71.549	479389760
5B	wsnp_BE495277B_Ta_2_5	71.601	479388658
5B	RAC875_c4287_2984	71.949	479500817
5B	BS00022960_51	72.437	507588198
5B	GENE-2550_181	72.473	478126566
5B	RAC875_rep_c76630_63	72.919	513590440
5B	BS00085890_51	73.951	513326085
5B	Kukri_c2346_1102	74.997	536515506
5B	BS00066138_51	75.765	485074317
5B	Kukri_c52_1639	77.707	539296406
5B	BS00023163_51	79.185	540266444
5B	Ex_c29928_1020	0	550928227
5B	wsnp_Ku_rep_c104021_90610162	0.426	551805319
5B	wsnp_Ex_c44737_50715462	0.518	553352670
5B	BS00061326_51	0.71	555943712
5B	RAC875_c103988_92	1.12	555177244
5B	Tdurum_contig53072_1935	1.67	556639571
5B	Tdurum_contig10268_1000	3.045	558405291
5B	Tdurum_contig29319_256	3.045	#N/A
5B	Tdurum_contig12995_792	3.69	559772040
5B	Tdurum_contig58669_273	6.025	562049198
5B	Tdurum_contig31075_260	6.144	550732898
5B	wsnp_Ku_c21770_31551190	7.322	572356462
5B	wsnp_Ex_c49423_54028488	8.188	572358522
5B	wsnp_Ra_c39562_47242455	14.976	580103394
5B	RAC875_c7011_435	18.109	583178261
5B	wsnp_Ex_rep_c68600_67448893	18.613	583209653
5B	BS00065128_51	20.599	582582405
5B	GENE-2689_215	20.668	584612086
5B	Tdurum_contig11411_100	21.318	585008594
5B	BobWhite_c11154_279	21.338	585752072
5B	BS00079321_51	22.024	587600599
5B	BS00021736_51	22.13	587600677
5B	BS00049213_51	23.099	589581936
5B	GENE-4085_443	26.03	591482868
5B	Tdurum_contig70554_1004	27.298	604140816
5B	BS00098292_51	27.951	612682910
5B	RAC875_c28645_455	28.025	616652672
5B	BS00023064_51	29.137	595662051
5B	BS00110346_51	29.701	596994413
5B	RAC875_c60758_585	29.874	597220623
5B	BS00033486_51	29.916	597289458
5B	Kukri_c87104_125	29.927	597220653
5B	BS00033487_51	30.179	597289506
5B	BS00026678_51	30.183	597300795
5B	BS00026679_51	30.204	597300802
5B	Tdurum_contig52688_476	30.683	600496956
5B	Tdurum_contig47071_1322	31.442	600187537
5B	BS00099367_51	32.982	605785961
5B	wsnp_Ku_c2568_4890994	33.612	612675750
5B	Kukri_c39809_164	33.621	612981915
5B	BS00110293_51	37.973	653655510
5B	Tdurum_contig47627_442	38.771	644888718
5B	BS00025795_51	39.592	639483719
5B	Tdurum_contig5017_1015	40.133	635358605
5B	IAAV265	40.19	635092012
5B	BobWhite_c11038_605	42.352	654751461
5B	tplb0057b23_1134	42.857	662034928
5B	Excalibur_c51744_536	43.481	662455349
5B	Kukri_c41_858	44.217	663115856
5B	Tdurum_contig47033_367	44.481	666202454
5B	Kukri_c11272_486	44.849	657714196
5B	IAAV5779	44.994	656259353
5B	RAC875_c6890_150	45.036	658451753
5B	BS00064274_51	45.048	656713655
5B	Excalibur_c39672_90	45.052	656255155
5B	BS00050057_51	45.058	658370072
5B	Tdurum_contig8171_1772	45.06	658454505
5B	Excalibur_c23661_1712	45.063	656905511
5B	BS00093746_51	45.069	656232842
5B	GENE-2855_121	45.154	656259353
5B	wsnp_RFL_Contig3139_3096141	45.237	656230360
5B	wsnp_BE403710B_Ta_2_1	45.795	678337547
5B	BS00062409_51	47.232	662851517
5B	BS00078870_51	47.341	679043964
5B	Tdurum_contig35470_227	48.331	663798896
5B	Tdurum_contig47512_576	49.29	669674152
5B	BS00062972_51	49.412	670541139
5B	BS00022886_51	49.521	670081493
5B	BS00029348_51	50.244	678659570
5B	IAAV2401	50.712	667679213
5B	BS00078784_51	50.829	668198332
5B	BS00012140_51	50.833	662455750
5B	BS00021993_51	51.05	712902563
5B	Tdurum_contig8210_317	51.111	669483486
5B	Kukri_rep_c89008_974	51.506	665982155
5B	RAC875_c38873_1118	51.571	680358839
5B	Kukri_c16864_398	52.705	684615840
5B	Ex_c9543_935	54.019	685320258
5B	BS00099986_51	54.365	671238690
5B	BS00039874_51	54.525	672953347
5B	IAAV5014	54.952	672594691
5B	CAP12_c2231_114	55.275	672594739
5B	BS00024814_51	55.919	671301186
5B	BS00084907_51	56.209	670828796
5B	BS00062618_51	58.031	678515584
5B	wsnp_Ex_c3175_5864291	60.894	692636116
5B	wsnp_Ex_c7196_12357989	63.879	679051580
5B	wsnp_Ra_c19660_28866961	64.084	679046307
5B	Excalibur_c37910_276	64.142	679481212
5B	Tdurum_contig42526_73	64.847	694519050
5B	BobWhite_c8037_1135	65.667	694522502
5B	BS00048316_51	66.798	679687587
5B	wsnp_Ku_c16116_24914891	67.985	712601959
5B	wsnp_Ku_c3151_5892200	68.802	680852931
5B	BobWhite_c15241_604	69.561	682536809
5B	Excalibur_c92555_283	70.037	683518045
5B	RAC875_rep_c69613_547	71.084	708103538
5B	Tdurum_contig28552_211	71.785	707131726
5B	Tdurum_contig28552_88	71.802	707131603
5B	Tdurum_contig27973_306	72.128	682839658
5B	RAC875_c278_1801	72.757	683143219
5B	BS00033185_51	75.366	691434433
5B	BobWhite_c24484_240	81.298	702941641
5B	RFL_Contig3285_1009	82.782	696189502
5B	Ku_c10913_2542	83.303	695778573
5B	BobWhite_c8037_778	84.703	694520803
5B	BS00078515_51	85.103	693793527
5B	BobWhite_c7818_278	87.066	700520015
5B	Excalibur_c2618_1723	88.006	701155464
5D	tplb0030a05_2386	0	544698238
5D	wsnp_Ex_c23618_32855041	2.321	540287258
5D	IACX7488	3.089	554472681
5D	Kukri_c17942_239	3.715	543101970
5D	Jagger_c8037_96	4.216	553793928
5D	RAC875_c34515_86	4.217	545524612
5D	Kukri_c11140_323	4.897	549855203
5D	BS00022688_51	5.124	548879279
5D	wsnp_Ex_c17928_26697183	6.284	548023714
5D	BS00089081_51	6.497	549579258
5D	D_contig61362_644	6.654	552711143
5D	BS00089078_51	6.805	549579052
5D	wsnp_Ra_c40111_47657505	6.979	550438988
5D	Kukri_c14878_97	7.029	549806398
5D	BobWhite_c7604_254	7.141	550206137
5D	Excalibur_c63110_92	7.201	549867613
5D	BobWhite_c7604_181	7.427	550206210
5D	Ra_c2279_718	7.605	548368456
5D	wsnp_Ku_c5228_9318604	7.855	548367593
5D	wsnp_Ku_c3022_5674299	8.357	548024669
5D	RAC875_c34968_514	27.035	559425624
5D	wsnp_Ex_c24145_33394644	27.461	559548937
5D	wsnp_Ex_c11055_17928283	27.784	559457164
5D	RAC875_c93365_200	28.264	557483690
5D	Kukri_c17093_1099	28.58	560478283
6A	RAC875_rep_c114561_587	0	77532916
6A	wsnp_Ex_c29025_38097560	0.418	70428146
6A	wsnp_CAP11_c2817_1415793	1.046	73723636
6A	CAP11_c3827_198	1.046	#N/A
6A	RAC875_rep_c107081_918	1.931	61408865
6A	RAC875_rep_c81239_73	2.131	63562965
6A	Kukri_c9595_242	2.623	85756396
6A	BS00022554_51	3.216	86118925
6A	Tdurum_contig78006_158	14.813	454638957
6A	wsnp_Ex_c35545_43677480	14.966	446301589
6A	wsnp_Ex_c19454_28409258	15.068	446728478
6A	IACX422	15.193	169973355
6A	Kukri_rep_c70185_854	16.011	228535847
6A	Excalibur_c60816_99	16.048	225313031
6A	BS00043715_51	16.084	230706475
6A	BS00068469_51	16.087	288411664
6A	BobWhite_c20706_135	16.256	352662914
6A	BS00065309_51	16.291	309865724
6A	IACX3317	16.469	388058980
6A	Ex_c66635_550	16.573	381030732
6A	Ra_c41794_1690	16.575	387065103
6A	BS00024191_51	16.587	381025659
6A	Kukri_c25562_1826	16.605	399220586
6A	Ku_c104762_377	16.814	273167545
6A	Ex_c8482_488	16.855	358151230
6A	wsnp_Ex_c12288_19625413	16.942	256465913
6A	Ra_c28538_971	16.945	249158476
6A	Ku_c42436_461	17.05	230701246
6A	BS00033795_51	17.602	402473489
6A	wsnp_Ku_c27273_37219950	17.784	446301428
6A	wsnp_Ex_c23503_32742849	17.899	224618955
6A	BS00021689_51	18.256	454638577
6A	Excalibur_c34574_452	18.579	449693204
6A	RAC875_c7804_236	18.65	447833394
6A	BS00062823_51	18.669	447421250
6A	wsnp_BF202329A_Ta_2_2	19.013	448229486
6A	RAC875_c49166_240	19.371	440255670
6A	wsnp_Ex_c8741_14630167	20.358	522618612
6A	GENE-4154_365	21.072	498951659
6A	BS00067934_51	22.397	501801460
6A	BS00003616_51	22.416	500508485
6A	BS00066274_51	22.529	502958963
6A	wsnp_Ra_c11269_18309313	22.903	539649562
6A	wsnp_Ex_rep_c67819_66516786	22.906	540043517
6A	Kukri_c29966_1223	22.909	533242980
6A	Ra_c11721_631	23.546	550955536
6A	wsnp_Ex_c341_667884	24.606	497789658
6A	BS00004466_51	0	599035145
6A	Tdurum_contig75700_411	0.156	598635391
6A	Tdurum_contig8166_2257	0.745	599042837
6A	Tdurum_contig46670_1262	1.321	599050527
6A	Kukri_c47553_74	6.246	611483413
6A	Tdurum_contig83087_104	6.841	611320324
6A	BS00094893_51	7.314	608969450
6A	tplb0037a05_913	7.353	608093075
6A	RAC875_c16731_2038	7.448	613976093
6A	BobWhite_c10832_1131	7.622	610200063
6A	IAAV6777	7.691	605564355
6A	RAC875_c3312_1715	7.725	607953322
6A	wsnp_Ku_c1468_2913072	7.789	609003886
6A	wsnp_CAP12_rep_c4048_1842112	7.832	606767991
6A	Excalibur_c19182_226	7.958	606766732
6A	wsnp_Ra_c21546_30949373	7.959	608368699
6A	Kukri_c36210_205	7.96	608634594
6A	Excalibur_c63713_892	7.961	603282679
6A	BS00022362_51	7.963	606768110
6A	GENE-3948_357	7.964	607053708
6A	Excalibur_rep_c105389_309	7.966	605564640
6A	BS00046261_51	7.975	609288278
6A	wsnp_RFL_Contig1075_104560	8.058	603280535
6A	GENE-3933_586	8.101	607954704
6A	BobWhite_c53978_99	8.161	601473165
6A	IACX5481	8.196	609453479
6A	Tdurum_contig97520_902	8.388	606989842
6A	Excalibur_c51068_220	8.539	603194026
6A	Jagger_c5046_63	8.744	609256632
6A	GENE-4021_496	8.792	610349835
6A	BS00009600_51	8.895	609257577
6A	wsnp_Ra_c11651_18855691	9.109	603095011
6A	Tdurum_contig29607_413	9.273	609379962
6A	Jagger_c1423_102	9.481	611326308
6A	wsnp_Ex_c15708_24056750	9.946	611298546
6A	GENE-4167_145	10.095	611328924
6A	BS00099407_51	10.257	613257207
6A	Excalibur_c15109_942	10.283	614445369
6A	Kukri_c21058_880	10.425	611660849
6A	BS00011167_51	10.492	614007957
6A	CAP8_c1237_68	10.561	611808288
6A	Jagger_rep_c10284_74	10.567	614445671
6A	wsnp_Ex_rep_c98716_85134786	10.584	611857273
6A	BS00011578_51	10.782	611485349
6A	RAC875_c6429_55	10.855	614165820
6A	wsnp_Ex_rep_c98716_85135069	10.951	611857556
6A	BS00041200_51	11.003	614007669
6A	wsnp_Ex_c29648_38653281	11.389	613482429
6A	Tdurum_contig42643_194	11.787	615812956
6A	wsnp_Ku_rep_c71567_71302766	12.233	615456069
6A	Ra_c7741_1403	12.263	617264748
6A	Excalibur_c43912_389	12.518	614908400
6A	Tdurum_contig25624_227	12.994	616982445
6A	Excalibur_rep_c87351_136	13.066	617057329
6A	Tdurum_contig82605_187	13.206	616335664
6A	RAC875_c8254_1434	13.335	616964537
6A	Tdurum_contig10229_127	13.465	617287581
6A	BS00057486_51	13.472	610406775
6A	RAC875_c8254_1491	13.491	616964480
6A	RAC875_c8254_1203	13.661	616964835
6A	RAC875_c49751_75	13.943	614907689
6A	Tdurum_contig29607_294	15.353	609379843
6A	Excalibur_rep_c69900_444	16.921	608969030
6A	BS00003185_51	17.225	596165626
6A	Ra_c3533_880	17.796	596383433
6A	BS00099074_51	20.52	595627658
6B	Jagger_c10642_260	0	3239281
6B	BS00029434_51	1.147	4264005
6B	Excalibur_c12316_465	1.47	6851733
6B	Tdurum_contig41996_1823	1.84	6802013
6B	RAC875_c58425_331	3.27	9296547
6B	RAC875_c44002_166	3.67	9041591
6B	wsnp_Ku_c24391_34351602	4.449	9073973
6B	Kukri_c23491_274	10.587	14867447
6B	Excalibur_c64119_345	10.651	14867513
6B	CAP11_c7959_386	10.663	15129455
6B	wsnp_Ex_c7191_12352173	19.615	17405447
6B	Tdurum_contig81191_342	20.16	5577486
6B	Excalibur_c50559_622	20.224	17534321
6B	Kukri_c24795_267	21.752	20681250
6B	BS00110711_51	22.349	18594525
6B	wsnp_Ex_c702_1383612	23.215	21415410
6B	wsnp_JD_c23373_19987039	23.655	21417938
6B	RAC875_c68978_126	26.14	11298443
6B	RAC875_c26860_648	27.84	25256293
6B	Excalibur_c39830_862	28.049	25261521
6B	Tdurum_contig42655_703	28.317	12672604
6B	Excalibur_c39569_79	28.994	25913861
6B	BS00033641_51	30.351	26650900
6B	RAC875_c68849_153	30.7	26633966
6B	Ra_c50341_279	34.579	30297965
6B	wsnp_Ex_c14481_22485922	34.622	22082015
6B	BS00111086_51	35.311	41703779
6B	RAC875_rep_c107929_341	35.637	41704460
6B	BS00066236_51	35.694	28568986
6B	BS00111048_51	36.438	39759759
6B	Excalibur_c100270_78	36.761	31362473
6B	wsnp_Ex_c14031_21934322	37.222	36210147
6B	wsnp_BE404947B_Ta_2_12	39.33	32330586
6B	Kukri_c91605_378	39.611	50407813
6B	BobWhite_rep_c64999_263	41.634	40282508
6B	wsnp_Ra_c20409_29673950	46.953	26625409
6B	BS00033629_51	48.211	27626983
6B	IAAV8704	49.342	41224476
6B	Ra_c11763_604	49.483	132443408
6B	wsnp_Ra_c3766_6947263	51.34	151130513
6B	Kukri_c39321_112	53.26	151131482
6B	wsnp_Ex_rep_c102159_87387134	55.514	131221036
6B	wsnp_Ex_c12577_20022294	56.033	131895884
6B	BS00022462_51	56.333	121489660
6B	GENE-3798_1224	56.566	126137408
6B	BS00033008_51	57.186	133996609
6B	wsnp_Ra_c2730_5190365	57.742	126135632
6B	wsnp_Ex_c7907_13427724	57.874	118967548
6B	Tdurum_contig43872_549	58.149	112905794
6B	wsnp_Ex_c1145_2199269	60.329	471165344
6B	Tdurum_contig41980_2293	62.49	138704602
6B	BS00058774_51	63.515	163951632
6B	BS00001100_51	63.619	190124220
6B	Tdurum_contig5972_386	64.072	144033345
6B	Kukri_c25377_240	64.323	174568570
6B	Tdurum_contig26001_242	67.097	542221983
6B	Ra_c24622_352	67.126	548946968
6B	JD_c1555_151	67.623	566309557
6B	Excalibur_rep_c66613_510	68.856	585796242
6B	wsnp_Ex_c11348_18325887	69.521	595288939
6B	GENE-3980_654	70.338	640975294
6B	RAC875_rep_c117796_352	70.973	632965246
6B	Ra_c9698_1606	71.988	644478111
6B	GENE-4566_348	73.183	651410697
6B	Excalibur_c31379_71	74.587	653211529
6B	CAP12_c475_166	75.233	661340085
6B	BS00109036_51	75.876	663530610
6B	Ku_c3481_732	78.207	664392986
6B	Kukri_c58961_76	79.107	669018845
6B	BS00063625_51	80.112	680963695
6B	Tdurum_contig45559_403	81.116	664460882
6B	Tdurum_contig53779_1074	81.767	667070348
6B	RAC875_c14006_93	84.014	664021341
6B	BS00074024_51	84.608	664196773
6B	tplb0021a17_853	89.41	678174602
6B	Tdurum_contig29013_239	89.911	676491716
6B	Kukri_c16404_100	89.914	687553933
6B	wsnp_Ex_rep_c69373_68312188	111.579	705383013
6B	BobWhite_c3506_1151	111.96	705383038
6B	wsnp_Ex_rep_c69373_68311942	112.635	705383259
6B	GENE-4021_65	115.537	707026012
6B	IAAV3610	116.989	709530358
6B	Excalibur_c43818_617	117.974	712261501
6B	BobWhite_c47040_185	119.746	719508265
6B	Excalibur_c40917_325	120.456	720497216
6B	IACX7844	121.054	717516066
6D	BS00047195_51	0	38516833
6D	D_wsnpBF474648-6D-4	4.696	59335534
6D	Ra_c106775_711	14.283	309953343
6D	GENE-4153_101	14.336	306711466
6D	RAC875_c25839_225	16.043	292066714
6D	wsnp_Ex_c23383_32628864	17.563	157321558
6D	Ex_c39405_712	18.736	160563985
6D	BS00049818_51	33.861	451020142
6D	Excalibur_c58410_519	41.066	454482734
6D	BS00012510_51	41.07	454587800
6D	IAAV64	51.868	466550182
6D	Ex_c12134_939	53.782	463224102
6D	Ex_c31468_598	54.264	462613642
6D	Ex_c12134_1160	54.361	463224323
6D	Ex_c67100_1172	54.395	462630817
6D	Excalibur_c29102_933	54.48	462605775
6D	Excalibur_c8134_1319	54.493	462604706
6D	D_contig10996_530	55.056	463743290
6D	Excalibur_c6258_692	55.243	462466034
6D	wsnp_Ex_c13188_20825019	56.654	464719736
6D	BS00061126_51	79.899	473059917
6D	BS00070856_51	80.362	472789816
6D	CAP7_c2559_543	80.933	471017890
6D	BobWhite_c13435_700	81.371	471008509
6D	Excalibur_c7546_1286	83.471	470639927
6D	RAC875_c86296_278	84.422	469576164
6D	BS00022787_51	84.998	467188005
6D	IACX5958	85.35	466944698
7A	Tdurum_contig13048_450	0	19382804
7A	BS00090274_51	0.48	19778789
7A	RFL_Contig1460_1426	4.954	9103468
7A	BS00095826_51	5.359	9179086
7A	Tdurum_contig81608_63	5.979	9178585
7A	RAC875_c11156_164	6.213	8610865
7A	RAC875_c22210_191	6.344	3929649
7A	Tdurum_contig5646_929	6.879	10787518
7A	Excalibur_c20311_240	7.293	11155387
7A	BS00062708_51	8.282	13101974
7A	RAC875_c1553_667	8.383	10822251
7A	BS00110283_51	8.5	13177344
7A	BS00021973_51	9.521	15651206
7A	RFL_Contig3424_754	13.192	19931484
7A	Excalibur_c46601_57	13.451	22897658
7A	BS00047220_51	13.532	21476516
7A	Tdurum_contig93663_457	13.698	18838805
7A	BS00084039_51	13.869	18838957
7A	CAP11_c3214_133	14.593	23290660
7A	BobWhite_c21292_322	15.126	26751657
7A	Kukri_c19436_405	15.777	26269028
7A	Kukri_c107638_253	15.781	31990411
7A	Ex_c10105_526	15.981	24429884
7A	Kukri_c45531_307	17.953	27424873
7A	BS00023172_51	20.934	29489501
7A	BS00022442_51	20.939	29257614
7A	BS00108523_51	20.94	29489891
7A	Excalibur_c16933_788	21.688	29784660
7A	Tdurum_contig77759_52	21.699	29289445
7A	BS00080831_51	25.861	25266024
7A	BobWhite_c33300_159	27.566	17293386
7A	Excalibur_c31383_82	28.942	31840865
7A	Tdurum_contig85217_286	29.135	30778718
7A	BobWhite_c23261_226	30.76	33443649
7A	Kukri_c34887_734	31.308	33326735
7A	Tdurum_contig16632_288	31.417	40516205
7A	Excalibur_c7538_2718	32.365	35563992
7A	BS00106739_51	32.724	34684334
7A	BS00022970_51	32.768	34501241
7A	BS00023117_51	32.768	#N/A
7A	BobWhite_c7712_327	34.363	36893139
7A	RAC875_c23310_217	36.453	13798074
7A	Excalibur_c14189_156	37.672	47393011
7A	RAC875_c52560_438	37.773	47464324
7A	IAAV5448	38.683	42449070
7A	BS00061012_51	40.951	52513441
7A	RFL_Contig854_2291	40.978	49968435
7A	BS00078460_51	41.269	52920810
7A	Tdurum_contig18446_225	41.691	53563863
7A	Excalibur_rep_c68004_182	42.291	52915723
7A	BobWhite_c11354_376	42.691	48042314
7A	Tdurum_contig9584_463	43.24	53865151
7A	BS00022076_51	43.386	54946577
7A	wsnp_Ku_c12886_20706969	43.923	49127667
7A	Kukri_rep_c70864_638	47.177	57822398
7A	wsnp_Ex_c13248_20898211	47.219	57822496
7A	BobWhite_c14508_181	49.757	63392656
7A	Excalibur_c15260_94	50.921	63659587
7A	Tdurum_contig16445_218	53.494	65424909
7A	BS00044694_51	54.114	64789705
7A	wsnp_BF473884A_Ta_1_3	54.409	71089587
7A	Kukri_c39994_227	54.41	68831338
7A	RAC875_c57541_120	54.41	#N/A
7A	Tdurum_contig85377_173	54.673	64956048
7A	RAC875_c39237_193	55.035	76440254
7A	Ku_c5938_4221	55.613	76446659
7A	BS00022145_51	57.107	83235400
7A	wsnp_Ex_c24400_33645206	58.33	84649008
7A	wsnp_Ku_c57198_60433631	58.365	78381482
7A	Ra_c9427_300	58.626	78382720
7A	RAC875_c75528_355	60.099	79597526
7A	Ra_c8937_191	60.566	81446873
7A	wsnp_Ex_c13337_21022241	60.571	81082218
7A	RAC875_c12961_1029	60.583	81053091
7A	Kukri_c33711_462	60.708	79965189
7A	Ku_c554_1239	60.806	81084165
7A	Excalibur_c13337_219	60.816	81081976
7A	wsnp_Ku_c57674_60718050	60.842	81082074
7A	IAAV7916	60.846	80800630
7A	BS00047811_51	61.008	79600898
7A	Ex_c4463_146	62.104	82142322
7A	BS00040929_51	63.866	83885373
7A	BS00099805_51	66.301	89765038
7A	wsnp_Ex_c2268_4251636	66.846	93006136
7A	wsnp_Ku_rep_c105954_91953127	67.981	116579686
7A	wsnp_Ex_c5341_9442913	70.111	108745827
7A	wsnp_Ku_c6065_10682577	70.573	109772753
7A	wsnp_Ku_c6065_10682531	70.651	109772799
7A	wsnp_Ex_c40247_47349166	72.897	116042563
7A	BS00038787_51	73.734	115742126
7A	BS00070624_51	74.01	115744129
7A	wsnp_Ra_c4418_8012732	74.62	118085535
7A	BS00003603_51	75.182	117275577
7A	BS00021997_51	76.076	118257726
7A	Ku_c62485_931	76.275	122111145
7A	Kukri_rep_c110838_253	76.323	126803854
7A	Kukri_c6453_184	76.533	126803542
7A	BS00047691_51	77.83	118256294
7A	BS00022435_51	78.556	127502209
7A	BobWhite_c24760_142	79.787	128439615
7A	wsnp_Ex_c15616_23933283	79.994	128683162
7A	wsnp_Ra_c2094_4066675	82.533	127767905
7A	Kukri_s118416_65	85.527	167200371
7A	BS00061151_51	87.314	174625748
7A	wsnp_Ex_c28707_37811644	87.541	157332029
7A	BS00062824_51	87.65	130125198
7A	IAAV5154	87.917	128334620
7A	RAC875_rep_c72107_621	88.859	136736954
7A	wsnp_Ex_rep_c71217_70021470	89.094	315940824
7A	RFL_Contig5285_365	89.773	246198463
7A	BS00108184_51	90.136	487175857
7A	wsnp_JD_c8919_9843237	90.477	513144045
7A	Ex_c13716_356	90.621	317674327
7A	BobWhite_c5396_296	90.879	442197604
7A	BS00046852_51	91.111	149233421
7A	BS00055445_51	91.156	174128959
7A	Tdurum_contig45062_417	91.347	150924145
7A	RFL_Contig1686_427	91.374	506750356
7A	CAP11_rep_c6423_103	91.448	506416932
7A	BS00006674_51	91.487	511423781
7A	GENE-2677_330	91.496	506610119
7A	Jagger_c319_99	91.722	512270811
7A	wsnp_Ex_c17693_26438399	91.752	509145017
7A	CAP7_c3756_190	91.806	501514864
7A	RAC875_c11662_401	92.292	503783094
7A	RFL_Contig2888_255	92.469	285097678
7A	Kukri_c19025_244	92.487	270818429
7A	Kukri_c67076_479	92.488	264776625
7A	wsnp_JD_c15755_15117800	92.545	496741745
7A	wsnp_Ex_c11928_19131833	92.56	494706452
7A	wsnp_Ex_c44547_50572744	92.588	270202639
7A	Ku_c39614_436	92.604	281302020
7A	Kukri_c55196_445	92.664	284657207
7A	wsnp_Ex_rep_c69838_68799256	92.664	#N/A
7A	wsnp_Ex_c14009_21899923	92.681	270682897
7A	BS00054416_51	92.889	501574537
7A	Excalibur_rep_c68850_592	92.913	504137106
7A	GENE-4914_349	92.973	487636450
7A	Tdurum_contig10002_533	93.008	487561825
7A	Ra_c32003_420	93.076	218173733
7A	RAC875_c68721_96	93.421	266571556
7A	Kukri_c39894_178	93.878	232522436
7A	BS00052668_51	94.29	227021686
7A	BS00066651_51	94.533	232312010
7A	CAP11_c1048_99	94.795	206865229
7A	Kukri_rep_c105999_572	94.982	611420467
7A	BS00084370_51	95.091	187360725
7A	Kukri_c24337_416	95.224	201471248
7A	wsnp_CAP7_c949_486485	97.998	617504043
7A	BS00059929_51	101.696	603018466
7A	wsnp_bq170165A_Ta_1_1	102.314	553311751
7A	RAC875_c14195_1155	103.335	553920452
7A	RAC875_c4732_1521	104.239	573358817
7A	Excalibur_c47990_159	104.825	580593225
7A	wsnp_Ku_c10202_16937059	105.246	581276138
7A	wsnp_Ex_c1924_3630519	105.691	582563766
7A	wsnp_Ku_c5160_9203226	106.974	626824553
7A	BS00093156_51	109.41	634962319
7A	wsnp_Ex_c9982_16429661	109.742	575201738
7A	wsnp_BM134363A_Ta_2_4	110.334	641949957
7A	CAP7_c7296_88	111.829	642663436
7A	BobWhite_c5125_258	113.418	635420224
7A	RAC875_c27696_718	115.839	644537725
7A	BS00022202_51	115.846	646883025
7A	BS00070626_51	116.819	645019105
7A	BS00077891_51	118.408	647235361
7A	Tdurum_contig83837_251	118.769	647232587
7A	Excalibur_c60995_109	121.638	660481080
7A	BS00023128_51	123.37	671970139
7A	Excalibur_c11047_424	124.138	670872815
7A	IACX2471	125.761	669655628
7A	wsnp_Ex_c1309_2503093	127.687	670872013
7A	wsnp_CAP7_c1321_664480	128.145	676030367
7A	Ra_c14761_1348	129.275	670875437
7A	Excalibur_c14451_65	129.37	675196739
7A	Excalibur_c95707_285	130.34	671146797
7A	wsnp_JD_c20555_18262317	130.64	674203543
7A	BS00026622_51	130.742	674198862
7A	RAC875_c19111_628	130.874	674203840
7A	wsnp_Ex_c3611_6599309	131.256	675039937
7A	tplb0045p11_893	131.482	675162367
7A	IAAV6957	131.826	675158531
7A	wsnp_Ex_c17899_26666328	136.228	680268154
7A	Ra_c105310_660	136.701	679822814
7A	IAAV9161	137.342	679823199
7A	RAC875_c105310_155	137.778	679823688
7A	wsnp_Ku_rep_c103889_90513365	137.815	679823602
7A	IAAV5268	138.596	679765839
7A	Excalibur_c60238_251	140.516	686182760
7A	BS00065529_51	141.712	689186783
7A	IACX11130	151.679	696922396
7A	BS00098483_51	151.804	698614344
7A	BS00098482_51	153.331	698614355
7A	Excalibur_c61603_1052	154.389	700632235
7A	Kukri_rep_c98227_230	157.301	701564823
7A	wsnp_CAP11_rep_c4346_2051052	164.704	709069318
7A	wsnp_CAP11_rep_c4346_2050918	165.378	709069184
7A	IACX13137	166.909	712236032
7A	RAC875_c90330_82	172.477	721150798
7A	BS00068032_51	172.78	721344281
7A	BS00068575_51	173.081	721342888
7A	wsnp_BE445506A_Ta_2_2	174.817	723546835
7B	Tdurum_contig57324_104	0	273199
7B	GENE-2935_850	0.531	1026111
7B	BS00022562_51	1.449	449339
7B	BobWhite_c20735_255	4.816	2786882
7B	Tdurum_contig11827_216	9.08	5056385
7B	BS00076402_51	9.496	3794527
7B	Tdurum_contig98005_345	9.553	4908054
7B	Tdurum_contig98005_272	9.554	4908127
7B	BS00022127_51	9.968	3541541
7B	Excalibur_c8486_419	10.217	3338665
7B	Excalibur_c3423_1170	12.129	6372236
7B	Tdurum_contig30677_55	12.637	6393697
7B	BS00081132_51	18.25	11962551
7B	CAP12_c1816_325	24.118	21668949
7B	wsnp_CAP7_c44_26549	25.348	15592708
7B	wsnp_Ex_c9813_16193536	32.909	41787786
7B	Kukri_c14766_1050	32.922	62656142
7B	BS00011186_51	33.257	63823173
7B	wsnp_Ex_c6590_11419735	33.468	51322448
7B	GENE-4826_641	33.759	61812113
7B	BobWhite_c10448_80	33.998	67233771
7B	Jagger_c9314_100	35.299	47254168
7B	BS00064344_51	35.3	45132933
7B	Kukri_c35354_321	35.527	45196391
7B	wsnp_Ku_c31419_41152151	35.764	43799768
7B	RAC875_c19943_2198	38.146	33908068
7B	wsnp_Ex_c24376_33619527	38.19	33906310
7B	BS00050993_51	38.506	36490151
7B	IACX3991	38.837	38109148
7B	Kukri_rep_c101980_524	0	480302500
7B	IACX82	1.1	457357355
7B	wsnp_Ex_c64815_63464750	4.1	451465014
7B	BobWhite_c9023_572	4.789	380044760
7B	Excalibur_c25719_238	5.014	358919240
7B	BobWhite_c32478_208	5.39	284122078
7B	RAC875_c18513_376	5.987	222674434
7B	wsnp_Ex_c11860_19030807	6.517	138699485
7B	RAC875_c3876_1123	7.193	141048845
7B	Excalibur_rep_c116920_300	8.022	218356468
7B	RAC875_c16376_84	8.316	152467103
7B	BS00072941_51	8.516	182116417
7B	RAC875_rep_c107786_249	8.633	146790926
7B	BS00049887_51	8.714	180003057
7B	Kukri_c56220_237	10.079	158913545
7B	wsnp_Ex_c10565_17249813	10.087	160458780
7B	Ku_c9598_2119	10.113	159115812
7B	Ku_c9598_2131	10.235	159115824
7B	wsnp_Ku_c47983_54292296	10.404	184172393
7B	Ku_c27319_1120	10.531	312635966
7B	Tdurum_contig51313_408	10.708	162753141
7B	RAC875_c17610_628	11.021	181009244
7B	GENE-4507_113	12.68	129509382
7B	wsnp_Ku_c10572_17445600	15.198	544112556
7B	wsnp_be518436B_Ta_2_3	15.818	525106271
7B	Kukri_rep_c110003_99	17.24	583450795
7B	wsnp_Ex_c420_831685	17.893	553857821
7B	RAC875_c8890_218	21.002	570879125
7B	RAC875_c8890_148	21.194	570879055
7B	wsnp_Ex_c33461_41945399	21.441	565028846
7B	Kukri_c12822_132	23.101	539206194
7B	wsnp_BE404339B_Ta_2_2	23.676	593604540
7B	BS00059061_51	24.157	545965074
7B	RAC875_c30453_93	24.16	552101324
7B	BobWhite_c38957_159	24.32	552090397
7B	Tdurum_contig28174_132	24.851	594374782
7B	RAC875_c64596_302	25.117	605412294
7B	Excalibur_c6738_2072	25.445	599385897
7B	RFL_Contig1404_351	25.505	598141573
7B	RAC875_c29004_652	25.972	603782769
7B	BobWhite_c3541_152	25.991	605918869
7B	Kukri_c9405_379	26.103	607546318
7B	Kukri_c52496_434	26.481	609870411
7B	Excalibur_c5700_527	26.836	608868562
7B	BS00022106_51	27.312	628416651
7B	BS00063208_51	28.319	637580186
7B	BS00066484_51	29.177	638886423
7B	Tdurum_contig76146_185	31.473	668169514
7B	RAC875_c3361_180	31.792	643314588
7B	Kukri_c29415_824	32.042	643315416
7B	Tdurum_contig23504_196	32.108	643312379
7B	Tdurum_contig43995_370	32.298	658538815
7B	wsnp_Ku_c854_1768346	32.576	644400537
7B	BS00067530_51	33.703	648390430
7B	RAC875_c33564_120	34.032	647722736
7B	RAC875_c33564_454	34.032	#N/A
7B	IAAV6740	34.05	648387999
7B	BS00027058_51	34.125	654973094
7B	wsnp_BE605194B_Ta_2_1	34.432	657834463
7B	Excalibur_rep_c112060_100	35.03	646027766
7B	BobWhite_c1802_456	37.756	680133001
7B	BS00101087_51	38.162	677992224
7B	BS00101364_51	39.392	683407648
7B	Excalibur_c90713_226	40.894	693133624
7B	Excalibur_c13033_240	43.795	687284757
[truncated: 62 more rows]

## Sheet: Table S5
Supplementary Table 5
QTL detected for N+ N- and G×N
	TraitName	Chromosome	Position	LeftMarker	Left maker genetic position	RightMarker	Left maker genetic position	LOD	PVE(%)	LOD_CY	LOD_H	LOD_YN	LOD_YT	Add_CY	Add_HR	Add_YN	Add_YT	Donor of favorable allele
QTDW-1A.1	E2N-	1A	115	BobWhite_c12305_959	114.953	wsnp_Ex_c11939_19147790	115.053	8.6797	17.9932	0.5824	0.3183	6.9091	0.8699	5.6832	-3.3429	12.9393	-6.2785	YN
	E3N-	1A	115	BobWhite_c12305_959	114.953	wsnp_Ex_c11939_19147790	115.053	8.6539	22.214	0.6074	0.4867	6.5452	1.0146	4.5189	-3.9857	10.771	-5.303
	E6N-	1A	115	BobWhite_c12305_959	114.953	wsnp_Ex_c11939_19147790	115.053	6.749	16.1937	0.7048	0.483	4.5912	0.97	5.1746	-3.8579	8.6863	-4.8505
QTDW-2A.1	E3N+	2A	48	RAC875_c20700_853	47.991	RAC875_c13116_943	48.001	3.1482	4.8317	0.3117	0.1949	2.4488	0.1928	-3.2277	-3.2216	-8.7684	-2.7292	YZ
	E4N+	2A	48	RAC875_c20700_853	47.991	RAC875_c13116_943	48.001	3.3616	5.1319	0.4203	0.2332	2.6329	0.0752	-4.5867	-4.4682	-11.0678	-2.0962
	E6N+	2A	48	RAC875_c20700_853	47.991	RAC875_c13116_943	48.001	6.4661	24.6354	0.136	4.3908	1.921	0.0183	2.997	-21.5567	-8.4126	-1.1066
QTDW-2A.2	E1N-	2A	52	Tdurum_contig47258_1039	51.975	wsnp_Ex_c22645_31845564	52.702	2.6124	12.1797	0.4496	1.982	0.1171	0.0636	4.6436	-12.4472	1.7997	-1.4925	YZ
	E5N-	2A	52	Tdurum_contig47258_1039	51.975	wsnp_Ex_c22645_31845564	52.702	3.1378	2.476	0.1056	2.6729	0.1006	0.2588	1.486	-8.0341	1.2664	-0.9121
	E6N-	2A	52	Tdurum_contig47258_1039	51.975	wsnp_Ex_c22645_31845564	52.702	3.9932	9.2118	0.2135	2.8154	0.9033	0.0609	-2.9401	-9.3819	-4.078	-1.232
QTDW-2A.3	E6N+	2A	81	Ku_c13700_1196	80.924	BS00107804_51	81.248	4.314	12.2592	3.4404	0.2225	0.633	0.0181	13.7113	-5.025	-5.0117	1.1349	CY
	E6N-	2A	81	Ku_c13700_1196	80.924	BS00107804_51	81.248	6.0494	14.5456	0.1564	3.4293	0.9917	1.4719	2.5894	-9.9145	-4.3174	-6.0904
QTDW-2A.4	E1N-	2A	86	wsnp_Ex_rep_c70299_69243401	84.707	BS00022409_51	87.678	2.9033	7.6799	2.0096	0.1453	0.7411	0.0074	9.6708	-3.6695	4.553	-0.5503	CY
	E5N-	2A	86	wsnp_Ex_rep_c70299_69243401	84.707	BS00022409_51	87.678	3.4525	2.3419	2.159	0.1638	0.8933	0.2364	6.8499	-2.1635	3.7681	-0.6029
QTDW-2B.1	E3N+	2B	77	RFL_Contig1987_3440	76.796	Tdurum_contig26542_457	77.66	3.4271	10.9899	0.14	0.9779	0.2552	2.054	2.09	-7.0782	2.9349	9.1132	YT
	E4N+	2B	77	RFL_Contig1987_3440	76.796	Tdurum_contig26542_457	77.66	3.7257	11.1943	0.2462	0.9685	0.4777	2.0333	3.3916	-8.935	4.8793	10.8733
QTDW-2B.2	E2N-	2B	91	Tdurum_contig28795_322	90.994	wsnp_Ex_c45468_51254832	91.491	4.6055	14.7823	4.4953	0.0315	0.0518	0.0269	15.409	-1.0685	1.2323	1.139	CY
	E6N-	2B	91	Tdurum_contig28795_322	90.994	wsnp_Ex_c45468_51254832	91.491	3.4826	13.2655	3.3322	0.1286	0.0217	0	11.1724	-2.0237	0.6384	-0.0365
QTDW-2B.3	E2N-	2B	93	RAC875_c35778_201	92.866	BS00094578_51	93.526	6.6018	19.3076	5.8868	0.0883	0.6253	0.0014	17.232	-1.7822	4.2887	0.2719	CY
	E3N-	2B	93	RAC875_c35778_201	92.866	BS00094578_51	93.526	6.4706	20.25	5.297	0.2753	0.8916	0.0066	12.8307	-3.0214	4.3504	0.4495
	E6N-	2B	93	RAC875_c35778_201	92.866	BS00094578_51	93.526	5.2114	18.0269	4.4882	0.2441	0.4739	0.0052	12.7206	-2.7651	2.9955	-0.3725
QTDW-2B.4	E2N-	2B	98	Excalibur_c42146_266	97.876	BS00026432_51	98.435	6.0953	18.6294	4.6857	0.3555	1.0503	0.0037	15.8967	-3.5359	5.464	-0.4297	CY
	E3N-	2B	98	Excalibur_c42146_266	97.876	BS00026432_51	98.435	6.4626	21.7339	4.4563	0.6832	1.3232	0	12.1123	-4.7676	5.202	-0.0163
	E6N-	2B	98	Excalibur_c42146_266	97.876	BS00026432_51	98.435	5.047	17.161	3.7485	0.2867	0.9931	0.0186	11.9438	-2.9839	4.2413	-0.7
QTDW-3A.1	E3N+	3A	11	wsnp_Ku_c44089_51445136	10.629	Kukri_c5459_334	21.035	7.1482	16.7995	0.1072	0.728	4.6355	1.6776	1.8028	6.0993	11.5075	-7.9396	YN
	E4N+	3A	11	wsnp_Ku_c44089_51445136	10.629	Kukri_c5459_334	21.035	6.4601	16.464	0.1042	0.801	3.2089	2.346	2.1791	8.1068	11.9276	-11.4172
	E1N+	3A	12	wsnp_Ku_c44089_51445136	10.629	Kukri_c5459_334	21.035	6.5067	17.0565	0.8753	1.6496	0.0036	3.9782	9.4437	10.778	-0.3948	-14.2386
	E2N+	3A	12	wsnp_Ku_c44089_51445136	10.629	Kukri_c5459_334	21.035	4.3547	10.5231	0.3393	0.8937	1.1041	2.0176	6.3781	10.0799	-7.5167	-11.0381
	E5N-	3A	12	wsnp_Ku_c44089_51445136	10.629	Kukri_c5459_334	21.035	2.7964	1.5169	1.4629	0.0418	1.1332	0.1586	5.2984	0.987	-4.1477	-3.5716
	E6N+	3A	12	wsnp_Ku_c44089_51445136	10.629	Kukri_c5459_334	21.035	5.5916	23.2799	1.0212	1.9482	0.3915	2.2307	7.6979	14.494	-3.8115	-11.8819
	E1N+	3A	15	wsnp_Ku_c44089_51445136	10.629	Kukri_c5459_334	21.035	6.3557	16.1128	0.745	1.1075	0.0606	4.4425	8.7802	8.9735	1.6348	-14.9463
	E1N-	3A	15	wsnp_Ku_c44089_51445136	10.629	Kukri_c5459_334	21.035	10.2028	29.8572	0.7544	4.9036	0.0143	4.5303	5.8488	-18.1813	-0.6245	-11.854
	E5N+	3A	15	wsnp_Ku_c44089_51445136	10.629	Kukri_c5459_334	21.035	7.5729	21.8568	0.9932	0.6202	0.0406	5.9188	6.6951	5.6999	1.1332	-15.938
QTDW-3B.1	E3N+	3B	63	wsnp_Ku_c29102_39008953	62.96	wsnp_Ex_c64005_62986957	63.012	3.3047	6.1634	0.0394	0.3601	0.5238	2.3816	-1.0932	-4.2735	-4.1044	-9.3304	YZ
	E4N+	3B	63	wsnp_Ku_c29102_39008953	62.96	wsnp_Ex_c64005_62986957	63.012	4.5203	7.9755	0.1105	0.5172	0.6783	3.2143	-2.243	-6.4802	-5.6877	-13.1719
	E5N+	3B	63	wsnp_Ku_c29102_39008953	62.96	wsnp_Ex_c64005_62986957	63.012	2.6912	5.62	0.0121	0.2059	0.6068	1.8664	0.7432	-3.2695	-4.355	-9.4274
	E6N+	3B	63	wsnp_Ku_c29102_39008953	62.96	wsnp_Ex_c64005_62986957	63.012	4.9056	12.6343	0.0015	1.5992	1.0881	2.2167	-0.3072	-13.1812	-6.3117	-11.8446
QTDW-4A.1	E1N+	4A	21	Ra_c7973_1185	20.624	IAAV4609	21.718	2.916	7.5015	0.0506	0.6447	0.0297	2.1909	-2.3428	7.0083	-1.2517	-11.2406	YZ
	E5N+	4A	21	Ra_c7973_1185	20.624	IAAV4609	21.718	3.7419	12.8217	0.1626	1.2261	0.0076	2.3456	-2.8288	8.1208	0.5261	-11.0492
QTDW-5A.1	E3N+	5A	24	BS00047242_51	23.598	Excalibur_rep_c95828_165	24.26	4.5411	9.0493	4.1922	0.1432	0.1089	0.0968	-10.8919	2.7263	1.892	-1.9816	YZ
	E4N+	5A	24	BS00047242_51	23.598	Excalibur_rep_c95828_165	24.26	4.1974	8.5535	3.6867	0.1648	0.1633	0.1827	-12.6386	3.691	2.8202	-3.3475
QTDW-5B.1	E2N+	5B	29	RAC875_c29907_115	26.069	BS00015136_51	31.653	3.6857	11.7496	1.3996	2.2689	0.0011	0.0162	-13.834	-16.7487	-0.249	1.1016	YZ
	E6N+	5B	30	RAC875_c29907_115	26.069	BS00015136_51	31.653	3.4874	16.783	1.0591	2.0012	0.2951	0.1319	-8.2835	-15.9387	3.4022	3.1739
QTDW-6D.1	E3N+	6D	85	BS00022787_51	84.998	IACX5958	85.35	4.2256	11.7692	0.0097	3.1215	1.0488	0.0457	0.5467	-12.2103	-5.7548	1.3395	YZ
	E4N+	6D	85	BS00022787_51	84.998	IACX5958	85.35	3.5728	9.598	0.0661	2.2041	1.3009	0.0016	1.7468	-13.168	-7.7957	0.3042
QTDW-7A.1	E6N+	7A	90	RFL_Contig5285_365	89.773	BS00108184_51	90.136	3.5012	17.1727	0.587	2.1957	0.6713	0.0471	-5.9062	-16.5372	5.3863	1.8221	YZ
	E2N-	7A	92	CAP7_c3756_190	91.806	RAC875_c11662_401	92.292	3.4551	10.7022	2.6816	0.5257	0.228	0.0197	-11.9408	-4.2733	2.5742	0.9629
QTDW-7A.2	E4N+	7A	112	CAP7_c7296_88	111.829	BobWhite_c5125_258	113.418	2.6234	8.4088	0.2816	1.9487	0.3203	0.0729	3.5938	-12.8512	-3.9681	-2.1007	YZ
	E6N-	7A	113	CAP7_c7296_88	111.829	BobWhite_c5125_258	113.418	3.2786	8.759	0.2266	2.2556	0.001	0.7954	-3.0023	-8.7176	-0.1383	-4.5675
QTDW-7B.1	E1N-	7B	0	wsnp_Ex_c7934_13467460	0	Tdurum_contig55961_526	0.558	6.3308	11.5071	2.8197	1.4087	1.8109	0.2915	11.5586	10.3276	6.8539	3.2277	CY HR YN YT
	E5N-	7B	0	wsnp_Ex_c7934_13467460	0	Tdurum_contig55961_526	0.558	4.9861	1.1678	1.7701	1.9846	1.1165	0.1149	6.1108	6.7777	4.1228	-16.466
	E6N-	7B	0	wsnp_Ex_c7934_13467460	0	Tdurum_contig55961_526	0.558	2.8456	5.9979	0.1129	0.5757	0.0383	2.1187	2.2019	4.2967	0.8434	7.1661
QRDW-1A.1	E3N-	1A	115	BS00068074_51	112.909	wsnp_Ex_c11939_19147790	115.053	6.5701	10.7389	3.8434	0.0473	2.6579	0.0215	5.9407	0.8123	4.7525	0.5534	CY YN
	E6N-	1A	115	BS00068074_51	112.909	wsnp_Ex_c11939_19147790	115.053	5.8989	10.4895	3.5142	0.0696	2.3145	0.0006	6.3592	1.0332	4.4019	0.094
QRDW-1B.1	E6N+	1B	44	tplb0048b10_1365	43.609	Ku_c28580_432	45.681	7.0009	21.3066	3.0985	0.1779	0.0722	3.6523	5.6246	1.4186	-0.8847	-6.329	CY YT
	E3N+	1B	48	IACX906	47.619	IAAV8459	48.238	5.1548	12.381	0.1377	0.0071	0.0992	4.9107	0.8423	0.5329	-0.7023	-6.5478
	E4N+	1B	48	IACX906	47.619	IAAV8459	48.238	5.5367	12.2734	0.3579	0.0189	0.1989	4.9611	1.5587	-0.8436	-1.2627	-8.1037
	E5N+	1B	48	IACX906	47.619	IAAV8459	48.238	4.8379	11.7954	0.0978	0.0051	0.007	4.728	0.9515	-0.2232	-0.2449	-6.0276
QRDW-1B.2	E3N+	1B	52	wsnp_Ex_c1440_2764269	51.606	BS00072289_51	52.031	5.8557	15.2697	0.3016	0.1023	0.0664	5.3854	1.2211	2.0514	-0.5715	-6.7351	YZ
	E4N+	1B	52	wsnp_Ex_c1440_2764269	51.606	BS00072289_51	52.031	5.9664	13.5936	0.6161	0.008	0.0917	5.2506	2.0063	0.5559	-0.8577	-8.2342
	E5N+	1B	52	wsnp_Ex_c1440_2764269	51.606	BS00072289_51	52.031	4.8415	11.2139	0.0312	0.0166	0.0072	4.7865	0.5296	-0.4095	-0.2488	-5.9976
QRDW-1D.1	E1N-	1D	26	BS00042197_51	21.825	RAC875_c62_1514	37.61	3.1147	10.2937	0.0537	0.0443	2.9021	0.1147	0.8185	-1.1579	7.5792	1.3158	YN
	E5N-	1D	26	BS00042197_51	21.825	RAC875_c62_1514	37.61	3.1292	15.8647	0.2707	2.5123	0.3236	0.0226	1.7862	-5.8274	2.0056	0.4674
QRDW-2A.1	E3N-	2A	35	IAAV7468	33.389	Tdurum_contig66015_346	36.056	3.3328	9.7351	0.1623	0.213	2.7319	0.2256	1.3472	-1.8274	-5.4412	1.8418	YZ
	E6N-	2A	35	IAAV7468	33.389	Tdurum_contig66015_346	36.056	2.9158	8.1087	0.1877	0.2528	2.1332	0.3421	1.6145	-2.065	-4.621	2.2809
QRDW-2A.2	E3N+	2A	52	Tdurum_contig47258_1039	51.975	wsnp_Ex_c22645_31845564	52.702	3.8853	34.5548	0.0071	3.3639	0.1604	0.3538	0.1925	-11.5509	-0.8952	-1.8346	YZ
	E4N+	2A	52	Tdurum_contig47258_1039	51.975	wsnp_Ex_c22645_31845564	52.702	3.3705	17.9512	0.0096	2.8692	0.2237	0.268	0.2602	-10.3061	-1.3484	-1.9765
QRDW-2A.3	E5N+	2A	72	Ra_c26702_797	70.285	Excalibur_c96_619	72.277	3.5416	9.0065	3.2947	0.0008	0.0186	0.2275	5.2625	-0.0976	0.4029	-1.4002	CY
	E6N+	2A	72	Ra_c26702_797	70.285	Excalibur_c96_619	72.277	7.4506	13.4161	6.436	0.536	0.3041	0.1745	7.765	2.5165	1.8377	1.4544
QRDW-2A.4	E2N+	2A	74	BobWhite_c16923_64	73.616	RAC875_c104160_61	74.879	3.6556	10.2359	2.1889	0.1077	0.6249	0.7339	5.7224	-1.1797	-4.4386	3.7301	CY
	E6N+	2A	74	BobWhite_c16923_64	73.616	RAC875_c104160_61	74.879	7.7158	16.828	7.1452	0.0695	0.1315	0.3696	8.2151	0.8796	-1.2486	2.0939
	E2N-	2A	75	RAC875_c104160_61	74.879	wsnp_Ex_c59095_60108185	75.175	5.8661	22.6656	0.1663	0.021	1.8609	3.8179	1.5728	0.7132	-4.7641	-13.4544
	E6N-	2A	75	RAC875_c104160_61	74.879	wsnp_Ex_c59095_60108185	75.175	3.3108	7.7945	0.3953	0.003	2.4353	0.4772	2.2303	0.2125	-4.7849	-2.6097
QRDW-2A.5	E2N+	2A	81	Ku_c13700_1196	80.924	BS00107804_51	81.248	4.7601	6.7447	3.332	0.5041	0.3241	0.5999	6.8848	2.5246	3.089	3.5422	CY
	E5N+	2A	81	Ku_c13700_1196	80.924	BS00107804_51	81.248	3.5194	8.81	3.2113	0.1164	0.1216	0.0701	5.1484	-1.0712	1.0444	-0.7893
QRDW-2A.6	E2N+	2A	84	IAAV2861	83.972	wsnp_Ex_rep_c70299_69243401	84.707	4.4518	6.224	3.2861	0.6349	0.3032	0.2276	6.8003	2.8736	2.962	2.1306	CY
	E5N+	2A	84	IAAV2861	83.972	wsnp_Ex_rep_c70299_69243401	84.707	4.3452	11.3767	3.5303	0.3747	0.3093	0.1308	5.3712	-1.9678	1.6429	-1.0721
	E6N+	2A	84	IAAV2861	83.972	wsnp_Ex_rep_c70299_69243401	84.707	9.7332	18.3878	9.271	0.0032	0.4456	0.0135	8.9288	0.1956	2.1917	0.4088
QRDW-2A.7	E1N+	2A	89	BobWhite_c17783_174	88.885	CAP7_c1527_136	96.159	3.4818	6.1644	2.4756	0.4094	0.3251	0.2717	5.0577	1.4036	2.7029	1.8128	CY
	E6N+	2A	94	BobWhite_c17783_174	88.885	CAP7_c1527_136	96.159	8.3659	22.6043	6.9148	0.8866	0.1592	0.4054	8.4047	-3.5344	1.4058	2.3866
	E2N+	2A	96	BobWhite_c17783_174	88.885	CAP7_c1527_136	96.159	4.1398	8.6739	2.7554	1.2483	0.0511	0.085	6.2916	-3.9776	1.2548	1.2818
QRDW-2A.8	E3N+	2A	97	Tdurum_contig47508_250	96.827	BS00053834_51	97.039	3.22	13.9886	2.0727	0.8736	0.0029	0.2707	3.1376	-5.836	-0.1208	1.6029	CY
	E4N+	2A	97	Tdurum_contig47508_250	96.827	BS00053834_51	97.039	3.9004	13.2011	2.2412	1.3736	0.047	0.2386	3.7624	-7.0246	-0.6247	1.8618
QRDW-2B.1	E3N+	2B	73	RFL_Contig4849_702	72.801	BS00066545_51	73.058	3.8964	13.9755	0.0238	0.3118	0.0536	3.5072	0.3445	-3.537	-0.5366	5.7062	YT
	E4N+	2B	73	RFL_Contig4849_702	72.801	BS00066545_51	73.058	4.0818	10.5372	0.1719	0.053	0.0165	3.8404	1.0666	-1.4145	-0.3788	7.3551
QRDW-2B.2	E3N+	2B	78	Excalibur_rep_c66577_159	77.839	RFL_Contig4718_1269	78.147	4.7092	16.1048	0.078	0.2561	0.0193	4.3556	0.6268	-3.2168	-0.3135	6.5294	YT
	E4N+	2B	78	Excalibur_rep_c66577_159	77.839	RFL_Contig4718_1269	78.147	4.4338	10.3229	0.2203	0.0002	0.0372	4.1761	1.2138	0.0889	0.5556	7.7918
	E5N+	2B	78	Excalibur_rep_c66577_159	77.839	RFL_Contig4718_1269	78.147	5.8876	17.4461	0.0001	0.0721	0.7258	5.0896	-0.034	-0.8519	-2.5138	6.6249
	E6N+	2B	78	Excalibur_rep_c66577_159	77.839	RFL_Contig4718_1269	78.147	5.9289	15.2235	0.1159	0.0543	1.2921	4.4666	1.139	-0.7859	3.7056	7.1959
QRDW-2B.3	E3N+	2B	80	GENE-4029_80	79.383	wsnp_BE490763B_Ta_2_1	80.116	3.5168	13.3095	0.0066	0.3118	0.0044	3.1939	0.1837	-3.6509	-0.1512	5.4654	YZ
	E3N-	2B	80	GENE-4029_80	79.383	wsnp_BE490763B_Ta_2_1	80.116	6.7967	20.2832	0.0804	0.1622	0.0722	6.4818	0.9193	-1.564	-0.8676	-9.0307
	E6N-	2B	80	GENE-4029_80	79.383	wsnp_BE490763B_Ta_2_1	80.116	6.3685	17.6936	0.0161	0.0299	0.0733	6.2493	0.4583	-0.7054	-0.844	-8.8727
QRDW-2B.4	E3N+	2B	94	BS00022374_51	93.924	BS00009060_51	94.28	3.4453	11.0398	0.0012	0.1548	0.2221	3.0672	0.0802	-2.4981	-1.0446	5.3563	YT
	E4N+	2B	94	BS00022374_51	93.924	BS00009060_51	94.28	4.1553	11.2653	0.0092	0.5468	0.1299	3.4694	0.2584	4.4987	-1.021	7.0169
	E6N+	2B	94	BS00022374_51	93.924	BS00009060_51	94.28	4.9725	12.3694	0.3867	0.0698	0.0136	4.5024	2.1251	0.8859	0.3809	7.0683
QRDW-2B.5	E4N+	2B	107	BS00060618_51	101.339	wsnp_RFL_Contig2324_1803878	121.366	5.2379	15.4215	0.4284	0.2203	1.2655	3.3237	-2.0145	3.7049	3.8085	8.3367	YT
	E3N+	2B	108	BS00060618_51	101.339	wsnp_RFL_Contig2324_1803878	121.366	4.5215	15.7028	0.5258	0.0154	0.6974	3.2829	-1.9953	-1.011	2.3004	6.7587
	E5N+	2B	110	BS00060618_51	101.339	wsnp_RFL_Contig2324_1803878	121.366	3.3638	14.9089	0.1735	0.0738	0.0341	3.0824	-1.5646	1.225	-0.6568	6.4795
QRDW-3A.1	E3N+	3A	4	Excalibur_c10014_307	3.901	Ex_c60559_120	4.217	10.6598	24.2208	0.2423	9.8595	0.1041	0.4539	-1.121	-17.4454	-0.7274	2.0979	YZ
	E4N+	3A	4	Excalibur_c10014_307	3.901	Ex_c60559_120	4.217	4.0031	21.663	0.143	3.1222	0.1009	0.6371	-0.996	-10.3201	-0.9144	3.0704
QRDW-3A.2	E1N+	3A	7	RAC875_c787_431	6.631	Ku_c17560_91	7.023	2.7101	12.0658	0.1064	0.3313	2.2688	0.0036	-1.1009	1.2528	-6.8864	-0.2177	YZ
	E3N+	3A	7	RAC875_c787_431	6.631	Ku_c17560_91	7.023	7.1298	30.7184	0.0689	6.8873	0.1402	0.0334	-0.6001	-15.0944	-0.8406	0.594
QRDW-3A.3	E1N+	3A	14	IAAV6676	13.669	Kukri_c5459_334	21.035	11.4862	30.2547	0.062	1.1089	0.0899	10.2254	0.8282	2.338	1.4405	-10.017	CY
	E2N-	3A	14	IAAV6676	13.669	Kukri_c5459_334	21.035	6.8432	19.1053	0.4697	4.488	1.4601	0.4254	2.6334	-10.0622	-4.3237	5.1866
	E3N-	3A	15	IAAV6676	13.669	Kukri_c5459_334	21.035	4.7492	14.8045	0.548	3.1134	0.9194	0.1684	2.3886	-6.3812	-2.8571	1.5401
	E6N-	3A	15	IAAV6676	13.669	Kukri_c5459_334	21.035	5.2086	15.4204	0.4651	3.4175	1.2673	0.0587	2.4567	-6.9893	-3.2978	0.9084
	E5N-	3A	21	IAAV6676	13.669	Kukri_c5459_334	21.035	8.0361	20.6167	7.1599	0.0002	0.1523	0.7237	7.199	-0.0493	-1.1133	-2.3382
QRDW-3B.1	E2N+	3B	115	IAAV8892	99.5	BS00071041_51	115.475	3.7789	13.0842	0.0383	0.9833	2.6204	0.1368	0.7802	3.5385	-8.4482	-1.6596	YZ
	E6N+	3B	115	IAAV8892	99.5	BS00071041_51	115.475	2.9855	8.8515	0.0064	0.8629	2.1149	0.0012	-0.2703	3.091	-4.6647	0.1242
QRDW-4A.1	E1N-	4A	17	BobWhite_rep_c66057_98	16.218	wsnp_Ex_c5690_9994305	19.061	3.9655	10.1857	0.0693	0.0044	3.0802	0.8115	-0.8299	0.3206	6.3428	-3.2837	YN
	E2N+	4A	17	BobWhite_rep_c66057_98	16.218	wsnp_Ex_c5690_9994305	19.061	4.8253	13.5893	1.1136	0.536	0.2865	2.8891	4.177	-2.6987	-2.8976	-7.9193
QRDW-6A.1	E2N-	6A	17	Ra_c28538_971	16.945	Ku_c42436_461	17.05	2.9836	7.9183	0.1457	2.6337	0.1781	0.026	-1.4726	7.7943	-1.4191	1.2058	HR
	E3N-	6A	17	Ra_c28538_971	16.945	Ku_c42436_461	17.05	2.7211	9.2078	0.2163	2.074	0.2571	0.1737	-1.4844	5.2781	-1.5226	1.6366
	E6N-	6A	17	Ra_c28538_971	16.945	Ku_c42436_461	17.05	2.8496	9.7256	0.29	2.0831	0.2394	0.2372	-1.9129	5.5505	-1.4517	1.9063
	E2N-	6A	20	RAC875_c49166_240	19.371	wsnp_Ex_c8741_14630167	20.358	3.989	10.5204	0.0229	3.2581	0.7051	0.0029	-0.5934	8.7215	-2.8558	-0.4048
	E3N-	6A	20	RAC875_c49166_240	19.371	wsnp_Ex_c8741_14630167	20.358	3.4442	11.7474	0.0687	2.7728	0.5414	0.0612	-0.8493	6.1247	-2.2302	0.9768
	E6N-	6A	20	RAC875_c49166_240	19.371	wsnp_Ex_c8741_14630167	20.358	3.7974	12.5021	0.0804	2.521	1.0498	0.1462	-1.0275	6.1535	-3.0537	1.5042
QRDW-6B.1	E3N-	6B	16	CAP11_c7959_386	10.663	wsnp_Ex_c7191_12352173	19.615	2.8709	9.0151	0.1875	0.3044	2.3359	0.0431	-1.5405	-2.2696	5.0311	-0.8236	YN
	E2N-	6B	19	CAP11_c7959_386	10.663	wsnp_Ex_c7191_12352173	19.615	3.1437	5.8424	0.2891	0.5616	2.2769	0.016	-2.1789	-3.7723	5.1944	0.971
QRDW-7A.1	E3N-	7A	7	Tdurum_contig5646_929	6.879	Excalibur_c20311_240	7.293	2.7726	5.5325	0.0289	0.1533	2.0393	0.5512	-0.5445	1.4563	4.278	2.7726	YN
	E6N-	7A	7	Tdurum_contig5646_929	6.879	Excalibur_c20311_240	7.293	2.8313	5.9301	0.1187	0.0138	2.3311	0.3677	-1.2287	-0.4608	4.5105	2.2645
QRDW-7A.2	E3N+	7A	105	Excalibur_c47990_159	104.825	wsnp_Ku_c10202_16937059	105.246	4.866	31.9071	1.7973	2.7482	0.1542	0.1662	2.9169	-10.0643	0.8824	-1.311	YZ
	E4N+	7A	105	Excalibur_c47990_159	104.825	wsnp_Ku_c10202_16937059	105.246	5.182	23.1934	1.6707	3.2346	0.1672	0.1095	3.2555	-10.4874	1.1728	-1.3126
QRSDW-1A.1	E1N-	1A	120	BS00062759_51	119.356	BS00063847_51	120.016	2.5114	31.0324	0.1374	2.0179	0.1514	0.2047	0.1278	1.4801	-0.07	0.0482	HR
	E5N+	1A	120	BS00062759_51	119.356	BS00063847_51	120.016	3.7481	12.5983	0.3188	0.2654	2.5212	0.6426	0.0566	0.0453	-0.1718	0.0558
QRSDW-1B.1	E2N-	1B	37	Tdurum_contig20299_368	36.164	BobWhite_c48550_198	40.274	4.3269	8.4	0.3816	0.0209	2.242	1.6824	-0.1575	-0.0268	0.181	-0.2499	YN
	E3N-	1B	37	Tdurum_contig20299_368	36.164	BobWhite_c48550_198	40.274	4.7201	10.3545	0.2418	0.0962	2.7204	1.6616	-0.1351	0.0588	0.248	-0.2359
	E6N-	1B	37	Tdurum_contig20299_368	36.164	BobWhite_c48550_198	40.274	5.2792	10.3623	0.1919	0.0023	3.1549	1.9301	-0.1082	0.0079	0.223	-0.2344
QRSDW-1B.2	E2N-	1B	42	wsnp_Ex_c5098_9047611	41.746	BS00063092_51	42.173	4.3007	7.9678	0.2754	0.2198	2.3885	1.417	-0.1282	0.0865	0.1796	-0.226	YN
	E3N-	1B	42	wsnp_Ex_c5098_9047611	41.746	BS00063092_51	42.173	4.5617	10.0212	0.1486	0.9198	2.1406	1.3527	-0.1018	0.1791	0.2172	-0.2091
QRSDW-1B.3	E2N-	1B	44	tplb0048b10_1365	43.609	Ku_c28580_432	45.681	4.0612	7.4401	0.24	0.2534	2.4165	1.1513	-0.1205	0.093	0.1842	-0.2065	YN
	E3N-	1B	44	tplb0048b10_1365	43.609	Ku_c28580_432	45.681	4.2265	9.2342	0.1217	0.9388	2.0906	1.0752	-0.0926	0.18	0.2171	-0.1889
QRSDW-1B.4	E1N+	1B	55	Ex_c29452_302	54.763	BobWhite_c20073_382	55.542	3.9056	13.6024	0.9399	0.0125	2.825	0.1283	-0.1065	-0.0214	-0.3741	0.0395	YN
	E6N-	1B	55	Ex_c29452_302	54.763	BobWhite_c20073_382	55.542	4.8819	5.7117	0.0533	0.3049	4.5145	0.0092	-0.0551	0.0917	0.2556	0.0172
QRSDW-3A.1	E2N-	3A	10	BS00036492_51	7.119	BS00022129_51	10.214	3.2864	7.8454	0.0231	0.3343	0.2097	2.7193	0.0399	-0.1059	0.056	0.3108	YT
	E3N-	3A	10	BS00036492_51	7.119	BS00022129_51	10.214	3.2961	7.5755	0.0004	0.1131	0.7635	2.4191	-0.0052	-0.0627	-0.132	0.2785
QRSDW-5A.1	E3N-	5A	30	wsnp_Ex_c18941_27840714	29.736	Tdurum_contig10601_289	30.467	2.8598	4.0516	0.0996	0.2704	2.4238	0.0659	0.0853	0.097	0.2271	-0.0497	YN
	E6N-	5A	30	wsnp_Ex_c18941_27840714	29.736	Tdurum_contig10601_289	30.467	2.7445	3.4728	0.0599	0.518	2.1102	0.0564	0.0586	0.1147	0.1796	-0.0427
QRSDW-6B.1	E2N+	6B	11	CAP11_c7959_386	10.663	wsnp_Ex_c7191_12352173	19.615	6.6503	25.819	2.9365	0.1665	2.1735	1.3738	0.5722	0.0918	-0.1636	-0.1185	CY
	E1N+	6B	19	CAP11_c7959_386	10.663	wsnp_Ex_c7191_12352173	19.615	3.8297	9.0884	0.3555	1.9796	0.2555	1.239	0.0687	-0.2713	-0.1188	-0.1193
QRSDW-6B.2	E6N+	6B	47	wsnp_Ra_c20409_29673950	46.953	BS00033629_51	48.211	3.1353	12.9382	0.2938	0.2752	2.0237	0.5426	0.2882	0.057	-0.1233	0.0652	HR
	E3N+	6B	48	wsnp_Ra_c20409_29673950	46.953	BS00033629_51	48.211	3.7456	9.3326	0.2367	2.0274	0.6856	0.7959	0.0535	0.1747	-0.1875	0.1342
	E4N+	6B	48	wsnp_Ra_c20409_29673950	46.953	BS00033629_51	48.211	4.4109	11.2525	0.3858	2.3652	1.0414	0.6185	0.076	0.2089	-0.1743	0.1207
QSDW-1B.1	E3N-	1B	39	Tdurum_contig20299_368	36.164	BobWhite_c48550_198	40.274	5.5486	16.1261	2.3208	0.0026	3.2207	0.0047	5.1707	-0.1394	-3.8776	0.184	CY YN
	E6N-	1B	39	Tdurum_contig20299_368	36.164	BobWhite_c48550_198	40.274	6.032	14.6188	1.7776	0.1677	4.0755	0.0113	4.808	1.2755	-3.9645	0.2801
	E1N-	1B	40	Tdurum_contig20299_368	36.164	BobWhite_c48550_198	40.274	5.5693	18.6095	4.9841	0.0837	0.4328	0.0686	12.1845	1.2659	-1.9493	-1.3757
QSDW-1B.2	E3N+	1B	50	RAC875_c1785_366	49.038	BS00082071_51	50.137	6.5144	27.9489	0.1804	5.8625	0.1158	0.3556	1.7263	13.3585	1.4263	-5.0641	HR
	E5N+	1B	50	RAC875_c1785_366	49.038	BS00082071_51	50.137	2.9882	7.6469	0.6279	2.3361	0.0219	0.0023	4.5012	8.2719	-0.6445	0.2275
QSDW-1B.3	E3N-	1B	55	wsnp_Ex_c21559_30710510	52.97	Kukri_c44191_452	66.077	4.9374	10.7591	0.4034	0.1347	3.4896	0.9097	2.317	-1.0601	-4.1629	-2.6889	HR
	E2N-	1B	56	wsnp_Ex_c21559_30710510	52.97	Kukri_c44191_452	66.077	5.3545	8.0493	0.0064	0.0496	4.2559	1.0427	-0.3693	-0.8143	-5.2395	-3.5723
	E3N+	1B	58	wsnp_Ex_c21559_30710510	52.97	Kukri_c44191_452	66.077	6.0147	33.2887	0.3932	5.2603	0.0396	0.3216	3.4157	14.4518	0.9174	-5.5232
	E6N-	1B	58	wsnp_Ex_c21559_30710510	52.97	Kukri_c44191_452	66.077	4.8566	11.2836	0.2661	0.0819	3.4775	1.0312	2.1392	1.0147	-4.0925	-3.0791
QSDW-1B.4	E3N+	1B	1	Kukri_c8390_1102	0.988	BS00080212_51	2.496	8.2586	23.7808	0.078	4.2963	0.5181	3.3661	1.1463	11.6294	3.0198	-14.955	CY HR
	E3N-	1B	1	Kukri_c8390_1102	0.988	BS00080212_51	2.496	2.8917	9.8805	2.1494	0.0155	0.3584	0.3683	4.8947	0.3375	1.2797	-1.5925
	E6N-	1B	1	Kukri_c8390_1102	0.988	BS00080212_51	2.496	3.0736	10.7983	1.9026	0.1452	0.2299	0.796	4.9256	1.1883	0.9589	-2.2853
QSDW-2A.1	E3N+	2A	48	RAC875_c20700_853	47.991	RAC875_c13116_943	48.001	3.8014	8.4829	0.003	0.6976	2.6758	0.425	-0.2334	-4.7942	-6.6598	-5.4793	YZ
	E4N+	2A	48	RAC875_c20700_853	47.991	RAC875_c13116_943	48.001	4.3997	6.4579	1.0349	0.3554	3.0011	0.0081	-5.3449	-4.013	-7.9894	0.6395
	E6N+	2A	48	RAC875_c20700_853	47.991	RAC875_c13116_943	48.001	7.0886	22.4071	0.0001	5.58	1.5061	0.0025	-0.0291	-16.8189	-4.9892	0.3112
	E6N-	2A	48	RAC875_c20700_853	47.991	RAC875_c13116_943	48.001	5.2952	11.9816	0.3046	4.4201	0.469	0.1015	-2.0834	-6.0867	-1.3652	-0.817
QSDW-2A.2	E4N-	2A	52	Tdurum_contig47258_1039	51.975	wsnp_Ex_c22645_31845564	52.702	3.3669	2.5925	0.0479	3.0488	0	0.2703	-0.4875	-4.273	-0.0114	1.0669	YZ
	E5N-	2A	52	Tdurum_contig47258_1039	51.975	wsnp_Ex_c22645_31845564	52.702	2.8077	2.4991	0.0196	2.5266	0.0004	0.2612	0.4586	-4.6349	0.039	-5.9744
QSDW-2A.3	E3N+	2A	76	Tdurum_contig60205_806	75.873	Excalibur_rep_c66618_87	76.017	3.7814	23.1577	0.0007	0.5455	1.2025	2.0327	-0.1066	4.1771	-4.7117	-11.8098	YZ
	E4N+	2A	76	Tdurum_contig60205_806	75.873	Excalibur_rep_c66618_87	76.017	3.131	7.8951	0.0574	0.4686	2.3519	0.2531	-1.2117	4.5273	-7.3794	3.5909
QSDW-2B.1	E3N+	2B	10	BS00099658_51	6.025	Excalibur_c17250_592	13.376	3.3077	21.7531	0.0355	2.0224	0.9551	0.2947	0.8432	-10.6838	5.092	-4.87	YZ
	E4N+	2B	11	BS00099658_51	6.025	Excalibur_c17250_592	13.376	3.6834	18.5417	0.0067	2.5977	0.8096	0.2695	0.4466	-13.5464	4.9681	-3.9037
QSDW-2B.2	E1N-	2B	40	Ex_c12051_875	39.714	BS00041585_51	41.075	3.3054	12.7686	2.9541	0.0099	0.0415	0.2999	-9.8094	-0.4287	-0.6417	2.8887	YZ
	E5N-	2B	40	Ex_c12051_875	39.714	BS00041585_51	41.075	4.2578	3.4531	3.388	0.0007	0.5129	0.356	-5.7275	-0.0795	-1.5446	-0.3973
QSDW-3A.1	E1N-	3A	10	BS00036492_51	7.119	Kukri_c5459_334	21.035	8.1914	8.4828	1.0731	0.0289	7.0692	0.02	6.0019	0.7401	7.3464	0.7408	YN
	E4N+	3A	10	BS00036492_51	7.119	Kukri_c5459_334	21.035	9.8568	35.4239	0.0074	0.5866	0.2833	8.9794	0.4414	5.0641	2.5752	-19.1723
	E3N+	3A	11	BS00036492_51	7.119	Kukri_c5459_334	21.035	5.5089	38.0218	0.1229	1.4763	0.9762	2.9335	1.4185	6.856	4.042	-14.0216
	E5N+	3A	11	BS00036492_51	7.119	Kukri_c5459_334	21.035	8.5654	14.7234	0.8268	0.7763	6.0112	0.9512	5.1325	4.7915	9.7481	-4.5782
	E6N+	3A	16	BS00036492_51	7.119	Kukri_c5459_334	21.035	9.2789	26.2896	0.5139	0.1827	0.067	8.5153	4.1724	3.3158	-1.0739	-16.5757
QSDW-4A.1	E4N+	4A	22	Ku_c11865_406	21.718	wsnp_Ex_c31508_40288653	22.178	3.9143	16.1073	0.3006	1.2822	0.0461	2.2854	-2.8151	7.6497	-1.0159	-10.6573	YZ
	E6N+	4A	22	Ku_c11865_406	21.718	wsnp_Ex_c31508_40288653	22.178	3.8171	15.4252	0.207	1.3434	0.0994	2.1673	-2.6915	8.8783	-1.2883	-9.2201
QSDW-6B.1	E6N+	6B	9	wsnp_Ku_c24391_34351602	4.449	Kukri_c23491_274	10.587	3.2932	7.9887	0.06	0.2719	2.0435	0.9178	-1.6017	-4.0258	6.0486	6.3815	YN YT
	E2N+	6B	10	wsnp_Ku_c24391_34351602	4.449	Kukri_c23491_274	10.587	4.5347	9.1162	0.0656	0.4134	1.8866	2.1692	-2.2851	-7.8961	7.1706	9.2336
QSDW-7B.2	E1N-	7B	0	wsnp_Ex_c7934_13467460	0	Tdurum_contig55961_526	0.558	4.9775	10.0181	2.418	1.2231	1.1566	0.1798	9.2133	4.798	3.0933	2.2418	CY HR
	E3N-	7B	0	wsnp_Ex_c7934_13467460	0	Tdurum_contig55961_526	0.558	3.1406	4.805	0.2346	0.3866	0.7461	1.7732	1.7171	1.6436	1.8058	3.4622
	E4N-	7B	0	wsnp_Ex_c7934_13467460	0	Tdurum_contig55961_526	0.558	2.5825	1.1495	0.069	1.9692	0.4285	0.1159	0.6017	3.4057	1.4003	-15.3102
	E5N-	7B	0	wsnp_Ex_c7934_13467460	0	Tdurum_contig55961_526	0.558	5.8723	1.1572	2.2981	2.7826	0.6765	0.115	4.9349	4.7565	1.6284	-16.3593
QSDW-7B.1	E1N+	7B	35	BobWhite_c10448_80	33.998	Jagger_c9314_100	35.299	4.241	14.9163	2.3218	1.1358	0.1084	0.675	13.1003	-8.3765	-1.7303	4.6529	CY
	E5N+	7B	35	BobWhite_c10448_80	33.998	Jagger_c9314_100	35.299	3.8823	12.8463	1.6159	2.1059	0.1535	0.007	7.1584	-8.1812	-1.7236	0.4259
QTDW-G×N.1B.1	E3	1B	8	wsnp_Ku_rep_c70742_70379526	7.401	tplb0059c20_2221	28.632	2.6102	5.7568	1.0641	0.0416	0.1125	1.3919	-0.0916	0.0161	-0.0317	-0.1003
	E6	1B	17	wsnp_Ku_rep_c70742_70379526	7.401	tplb0059c20_2221	28.632	3.2472	9.9087	1.344	0.1204	0.1974	1.5853	-0.0935	0.0333	-0.03	-0.0895
QTDW-G×N.1B.2	E1	1B	33	Kukri_c37856_123	32.808	BS00052089_51	33.22	3.388	10.6692	0.0039	0.9518	0.0152	2.417	0.0162	-0.365	-0.0113	-0.0867
	E5	1B	33	Kukri_c37856_123	32.808	BS00052089_51	33.22	3.8017	3.5792	0.0062	0.3639	0.2457	3.1859	-0.0077	-0.0632	-0.0247	-0.0731
QTDW-G×N.1D.1	E3	1D	48	BS00032149_51	46.907	RAC875_rep_c105196_532	55.222	2.8894	8.6164	0.328	1.1532	1.2744	0.1338	0.052	0.0841	-0.1043	-0.032
	E2	1D	49	BS00032149_51	46.907	RAC875_rep_c105196_532	55.222	2.8988	7.8572	0.0366	0.9359	1.8465	0.0798	0.023	0.1431	-0.0859	-0.0218
	E6	1D	50	BS00032149_51	46.907	RAC875_rep_c105196_532	55.222	3.0626	9.8771	0.0154	1.3084	1.7148	0.0239	0.0084	0.0951	-0.0732	-0.0102
QTDW-G×N.2B.1	E3	2B	7	BS00099658_51	6.025	Excalibur_c17250_592	13.376	2.5042	9.0727	0.0424	1.1132	1.3455	0.0031	0.0186	0.0898	-0.1198	-0.0048
	E4	2B	9	BS00099658_51	6.025	Excalibur_c17250_592	13.376	3.7265	1.669	0.0533	0.9914	2.5097	0.1721	-0.0137	0.068	-0.1386	6.117
	E5	2B	12	BS00099658_51	6.025	Excalibur_c17250_592	13.376	2.9426	16.9825	0.1027	2.4347	0.4033	0.002	-0.032	0.1727	-0.0346	-0.002
QTDW-G×N.2B.2	E2	2B	80	GENE-4029_80	79.383	wsnp_BE490763B_Ta_2_1	80.116	2.9195	3.7542	0.0175	0.2458	0.536	2.1202	0.0141	-0.0716	-0.0469	-0.1079
	E3	2B	80	GENE-4029_80	79.383	wsnp_BE490763B_Ta_2_1	80.116	3.8786	11.147	0.7708	0.2873	0.0119	2.8086	0.077	0.0425	-0.0103	-0.14
	E5	2B	80	GENE-4029_80	79.383	wsnp_BE490763B_Ta_2_1	80.116	6.4632	20.485	4.5103	0.0363	0.3277	1.5888	0.1951	-0.0193	0.0288	-0.055
	E6	2B	80	GENE-4029_80	79.383	wsnp_BE490763B_Ta_2_1	80.116	3.0932	7.5962	0.0087	0.0938	0.1657	2.8249	0.0052	0.0249	-0.0226	-0.1043
QTDW-G×N.3A.1	E1	3A	0	Excalibur_c34889_526	0	Jagger_c6722_104	0.686	2.6595	4.2609	0.2842	0.4215	0.3327	1.6211	0.1121	0.2315	0.0529	0.0724
	E5	3A	0	Excalibur_c34889_526	0	Jagger_c6722_104	0.686	2.8947	8.981	0.0496	1.4436	0.1652	1.2363	0.0215	-0.1144	0.0204	0.0471
QTDW-G×N.5B.1	E2	5B	22	BobWhite_c11154_279	21.338	BS00079321_51	22.024	3.0047	3.6281	0.063	0.1262	2.486	0.3294	-0.0265	0.0515	0.0941	-0.0436
	E6	5B	22	BobWhite_c11154_279	21.338	BS00079321_51	22.024	2.9594	4.9412	0.2798	0.0865	2.365	0.2281	0.0292	0.0239	0.0795	-0.0306
QTDW-G×N.6A.1	E2	6A	4	BS00022554_51	3.216	Tdurum_contig78006_158	14.813	2.5246	14.2274	0.0319	2.4143	0.0721	0.0062	-0.0199	0.234	-0.0166	-0.006
	E5	6A	6	BS00022554_51	3.216	Tdurum_contig78006_158	14.813	2.5614	15.6127	0.035	2.0687	0.3678	0.0899	-0.0196	0.1784	0.0319	0.014
QTDW-G×N.7B.1	E2	7B	7	wsnp_Ex_c11860_19030807	6.517	RAC875_c3876_1123	7.193	3.7362	14.6205	0.092	2.6444	0.18	0.8197	0.0336	0.2261	0.0262	-0.0697
	E6	7B	7	wsnp_Ex_c11860_19030807	6.517	RAC875_c3876_1123	7.193	3.4231	10.0788	1.059	1.3703	0.1015	0.8923	0.0588	0.0926	0.0171	-0.0612
QTDW-G×N.7B.2	E2	7B	45	BS00081841_51	44.546	RAC875_c40569_716	45.086	4.6982	12.4709	2.2929	0.9343	1.4648	0.0061	0.1562	-0.1331	-0.0726	-0.0059
	E6	7B	45	BS00081841_51	44.546	RAC875_c40569_716	45.086	3.1436	8.3457	0.7711	1.5002	0.8721	0.0001	0.0485	-0.0939	-0.0489	-0.0008
QRDW-G×N.1B.1	E3	1B	10	wsnp_Ku_rep_c70742_70379526	7.401	tplb0059c20_2221	28.632	4.1989	10.8482	0.8456	0.187	0.2832	2.8831	-0.1195	0.0548	-0.0615	-0.1995
	E2	1B	25	wsnp_Ku_rep_c70742_70379526	7.401	tplb0059c20_2221	28.632	3.2948	49.4874	0.0657	1.215	0.0241	1.9901	-0.0864	-1.8874	0.0277	-0.2055
	E4	1B	67	Kukri_c44191_452	66.077	Tdurum_contig53772_362	67.323	5.3732	12.3789	4.6975	0.0029	0.1351	0.5378	-0.1674	-0.004	0.0383	0.0705
QRDW-G×N.1B.2	E6	1B	77	Ex_c4436_1947	74.109	wsnp_Ex_c4774_8519623	77.476	2.6649	8.4301	1.0047	0.4206	0.2364	1.0031	-0.0954	0.0678	0.0473	-0.1221
	E3	1B	78	wsnp_Ex_c4774_8519623	77.476	BobWhite_c9091_160	79.334	3.2156	9.4244	0.7535	0.0348	0.4828	1.9445	-0.1028	0.0216	0.0692	-0.174
	E4	1B	78	wsnp_Ex_c4774_8519623	77.476	BobWhite_c9091_160	79.334	8.1183	11.0596	4.0694	2.0403	0.4117	1.5969	-0.1587	-0.1013	-0.0674	-0.1215
QRDW-G×N.2A.1	E2	2A	4	Kukri_c38985_537	3.921	BS00066756_51	11.571	4.7414	31.6271	0.3764	3.2748	0.6548	0.4355	0.1828	2.3698	-0.1316	-0.0903
	E4	2A	4	Kukri_c38985_537	3.921	BS00066756_51	11.571	3.0582	8.7849	0.8525	0.8441	1.3458	0.0158	-0.0796	0.0662	0.1186	-0.0121
QRDW-G×N.2A.2	E3	2A	37	Tdurum_contig66015_346	36.056	RFL_Contig1049_1473	37.313	2.632	5.7371	0.1439	0.3059	2.0547	0.1275	0.0468	-0.0652	-0.1406	0.0411
	E6	2A	37	Tdurum_contig66015_346	36.056	RFL_Contig1049_1473	37.313	3.2102	7.2	0.1115	0.0129	3.0611	0.0247	-0.0329	0.012	-0.1671	0.0186
QRDW-G×N.2A.3	E2	2A	52	Tdurum_contig47258_1039	51.975	wsnp_Ex_c22645_31845564	52.702	3.8515	34.3315	0.0197	3.1365	0.4266	0.2688	0.0408	2.4059	-0.1076	-0.0706
	E4	2A	52	Tdurum_contig47258_1039	51.975	wsnp_Ex_c22645_31845564	52.702	2.8857	5.762	0.05	1.916	0.0072	0.9125	-0.0189	0.1021	0.0089	0.0905
QRDW-G×N.2B.1	E3	2B	80	GENE-4029_80	79.383	wsnp_BE490763B_Ta_2_1	80.116	3.9728	10.9502	0.1032	0.0004	0.0071	3.8621	0.0387	0.0024	0.0086	-0.2229
	E6	2B	80	GENE-4029_80	79.383	wsnp_BE490763B_Ta_2_1	80.116	3.0624	9.5403	0.0002	0.0012	0.3565	2.7045	-0.0012	0.0037	-0.0606	-0.1916
QRDW-G×N.7A.1	E3	7A	7	Tdurum_contig5646_929	6.879	Excalibur_c20311_240	7.293	3.1895	6.267	0.0542	0.1605	2.941	0.0337	-0.0279	-0.0461	0.1639	0.0211
	E6	7A	7	Tdurum_contig5646_929	6.879	Excalibur_c20311_240	7.293	2.6392	4.4841	0.0342	0.7087	1.5421	0.3542	0.0177	0.0864	0.118	0.0697
QRDW-G×N.7A.2	E3	7A	46	wsnp_Ku_c12886_20706969	43.923	Kukri_rep_c70864_638	47.177	2.777	5.0204	0.0226	0.1163	2.637	0.001	0.0181	-0.0406	-0.158	0.0038
	E6	7A	46	wsnp_Ku_c12886_20706969	43.923	Kukri_rep_c70864_638	47.177	3.2752	8.5341	0.375	0.1976	2.5275	0.175	0.0584	0.048	-0.1496	0.0518
QRDW-G×N.7B.1	E2	7B	2	Tdurum_contig55961_526	0.558	Excalibur_c7338_242	2.064	3.6435	22.0189	0.012	1.8746	1.1662	0.5907	0.0332	-1.9	-0.1749	0.105
	E3	7B	2	Tdurum_contig55961_526	0.558	Excalibur_c7338_242	2.064	3.1309	6.7092	0.7854	0.7297	0.0657	1.5501	0.1114	0.1018	-0.0254	0.1418
QSDW-G×N.1B.1	E3	1B	33	Kukri_c37856_123	32.808	BS00052089_51	33.22	4.5609	21.1115	0.0145	1.2437	1.5918	1.7109	0.0122	-0.0975	-0.5721	-0.1195
	E5	1B	33	Kukri_c37856_123	32.808	BS00052089_51	33.22	4.4527	6.1674	0.0642	0.8291	0.3907	3.1687	0.0241	-0.0977	-0.0332	-0.087
QSDW-G×N.1B.2	E3	1B	67	Kukri_c44191_452	66.077	Tdurum_contig53772_362	67.323	2.9706	11.58	0.2163	1.8783	0.8746	0.0014	-0.0463	-0.1183	-0.4218	-0.0035
	E4	1B	67	Kukri_c44191_452	66.077	Tdurum_contig53772_362	67.323	2.6039	2.3027	0.1554	1.8625	0.3456	0.2403	-0.023	-0.1011	-0.0681	-21.7033
QSDW-G×N.1B.3	E1	1B	94	BS00022678_51	93.986	BS00043666_51	94.846	2.6228	3.4942	0.2122	0.2161	2.0278	0.1668	-0.1032	-0.1954	0.1612	-0.032
	E5	1B	94	BS00022678_51	93.986	BS00043666_51	94.846	3.0916	9.4372	0.0227	1.932	1.0173	0.1196	-0.0142	-0.1417	0.0521	-0.0179
QSDW-G×N.6D.1	E1	6D	55	Excalibur_c8134_1319	54.493	D_contig10996_530	55.056	3.7128	5.0416	2.2296	0.0012	0.5371	0.9449	-0.3285	0.0145	0.0849	-0.0743
	E5	6D	55	Excalibur_c8134_1319	54.493	D_contig10996_530	55.056	2.5634	7.2349	2.3513	0.0368	0.1285	0.0468	-0.1406	-0.0199	0.0189	-0.011
QRSDW-G×N.1A.1	E1	1A	46	wsnp_Ex_c55986_58282517	45.854	BS00031066_51	46.242	3.0013	18.4229	1.7621	0.9483	0.2532	0.0377	-2.4822	-2.1237	0.1653	0.0294
	E3	1A	46	wsnp_Ex_c55986_58282517	45.854	BS00031066_51	46.242	2.9715	8.389	0.6275	1.0252	1.3006	0.0181	0.2198	-0.2754	0.1961	0.0278
QRSDW-G×N.1B.1	E3	1B	42	wsnp_Ex_c5098_9047611	41.746	BS00063092_51	42.173	3.5357	7.6138	0.0791	1.4047	1.9775	0.0744	-0.0782	0.3166	0.2377	-0.0555
	E6	1B	42	wsnp_Ex_c5098_9047611	41.746	BS00063092_51	42.173	2.8953	8.0933	0.2581	1.7158	0.6736	0.2477	-0.1027	0.3109	0.1446	-0.1043
QRSDW-G×N.1B.2	E3	1B	60	wsnp_Ex_c21559_30710510	52.97	Kukri_c44191_452	66.077	3.727	13.8389	0.0079	2.6897	1.0257	0.0036	-0.0305	0.5312	0.1908	0.0137
	E3	1B	67	Kukri_c44191_452	66.077	Tdurum_contig53772_362	67.323	4.4789	11.8517	0.0219	3.014	1.4043	0.0387	0.0412	0.4853	0.1992	-0.0404
QRSDW-G×N.1B.3	E3	1B	78	wsnp_Ex_c4774_8519623	77.476	BobWhite_c9091_160	79.334	3.0518	8.298	0.5063	0.5313	0.1879	1.8263	-0.199	0.1964	-0.075	-0.2969
	E4	1B	78	wsnp_Ex_c4774_8519623	77.476	BobWhite_c9091_160	79.334	2.8248	3.9787	1.3804	0.2219	0.0029	1.2196	-0.1801	-0.1075	-0.0134	-0.2378
	E6	1B	78	wsnp_Ex_c4774_8519623	77.476	BobWhite_c9091_160	79.334	2.8519	6.487	0.7401	0.1687	0.1406	1.8025	-0.1737	0.0979	-0.0632	-0.2891
	E1	1B	79	wsnp_Ex_c4774_8519623	77.476	BobWhite_c9091_160	79.334	4.1362	29.2985	0.011	3.4496	0.6371	0.0385	-0.2001	-3.8359	-0.2645	0.0303
QRSDW-G×N.2A.1	E3	2A	47	RAC875_rep_c73925_276	46.429	BS00039983_51	47.76	2.9748	4.5047	0	0.0542	2.7011	0.2195	-0.0002	0.0643	-0.2717	0.1005
	E6	2A	47	RAC875_rep_c73925_276	46.429	BS00039983_51	47.76	2.5501	4.0869	0.0329	0.0957	2.2774	0.1441	-0.0387	-0.0755	-0.248	0.0907
QRSDW-G×N.5A.1	E1	5A	30	wsnp_Ex_c18941_27840714	29.736	Tdurum_contig10601_289	30.467	3.0415	13.9359	2.0725	0.0301	0.936	0.0028	-2.6836	-0.3793	0.309	-0.0079
	E3	5A	30	wsnp_Ex_c18941_27840714	29.736	Tdurum_contig10601_289	30.467	3.0072	4.9154	0.0218	0.7194	2.2658	0.0002	-0.0414	0.2347	0.2485	0.003

## Sheet: Table S6
Supplementary Table 6
Distribution of QTLs detected for frowth traits in our study
chromosome	For all traits			TDW			RDW			SDW			RSDW
	N+	N-	N+ and N-	N+	N-	N+ and N-	N+	N-	N+ and N-	N+	N-	N+ and N-	N+	N-	N+ and N-
1A	0	2	1		1			1							1
1B	3	4	3				2			1	1	2		3	1
1D	0	1	0					1
2A	8	4	3	1	2	1	7	1	1		1	1
2B	6	4	1	1	3		4		1	1	1
2D	0	0	0
3A	2	1	3			1	2		1			1		1
3B	2	0	0	1			1
3D	0	0	0
4A	2	0	1	1					1	1
4B	0	0	0
4D	0	0	0
5A	1	0	1	1										1
5B	1	0	0	1
5D	0	0	0
6A	0	1	0					1
6B	3	1	0					1		1			2
6D	1	0	0	1
7A	1	1	2			2	1	1
7B	1	2	0		1					1	1
7D	0	0	0
In total	31	21	15	7	7	4	17	6	4	5	4	4	2	5	2
	67			18			27			13			9

## Sheet: Table S7
Supplementary Table 7
QTL detected for yield traits in mature periods
QTL		Trait	Enviroment	Chromosome	Position	LeftMarker	Left maker genetic position	RightMarker	Left maker genetic position	LOD	PVE (%)	LOD_CY	LOD_H	LOD_YN	LOD_YT	Add_CY	Add_H	Add_YN	Add_YT
QBM-1B.1	QRSDW-1B.1 QSDW-1B.1	Biomass	Heze-2016	1B	38	Tdurum_contig20299_368	36.164	BobWhite_c48550_198	40.274	5.3424	1.1826	0.6729	0.9828	2.0905	1.5961	-1.3593	-1.405	-2.0062	-1.9108
			Dezhou-2016	1B	37	Tdurum_contig20299_368	36.164	BobWhite_c48550_198	40.274	4.9517	4.3271	3.4188	0.0631	0.0029	1.4668	-3.7561	-0.3301	0.0535	3.5995
QBM-3A.1	QRSDW-3A.1 QSDW-3A.1 QRDW-3A.3 QTDW-3A.1	Biomass	Taian-2016	3A	13	BS00036492_51	7.119	BS00022129_51	10.214	5.79	2.9671	0.0159	0.0662	5.4018	0.3061	0.1888	0.3565	3.0206	0.8848
			Heze-2016	3A	12	BS00036492_51	7.119	BS00022129_51	10.214	2.5055	0.9148	0.296	0.3933	1.2482	0.5681	0.8717	-0.7876	1.3804	-1.1464
QBM-5A.1	QTDW-5A.1	Biomass	Taian-2015	5A	25	BS00047242_51	23.598	Excalibur_rep_c95828_165	24.26	2.9544	2.7301	0.654	0.3901	0.0019	2.5624	0.0064	-1.3498	0.045	2.7915
			Heze-2015	5A	25	BS00047242_51	23.598	Excalibur_rep_c95828_165	24.26	3.5727	5.081	0.6382	3.2092	0.1103	0.2533	0.1537	3.499	-0.483	0.7593
QGY-3A.1	QRDW-3A.1 QRDW-3A.2	Yield	Heze-2016	3A	4	Excalibur_c10014_307	3.901	Ex_c60559_120	4.217	3.5982	3.3295	2.556	0.9843	0.0029	0.055	-0.9918	0.6482	0.0171	-0.1066
			Taian-2017	3A	4	Excalibur_c10014_307	3.901	Ex_c60559_120	4.217	2.6499	3.1967	0.075	1.0265	0.8494	0.699	-0.2532	-0.9797	0.7972	-0.7109
QTKW-2B.5	QRDW-2B.2 QRDW-2B.3	Thousands kernel weight	Taian-2017	2B	80	GENE-4029_80	79.383	BS00107804_51	81.248	8.5431	6.6167	1.0071	5.8089	0.3543	1.3729	-1.6125	3.4471	0.7159	-2.0944
			Dezhou-2015	2B	80	GENE-4029_80	79.383	BS00107804_51	81.248	3.1962	3.0389	3.256	0.5352	1.0383	1.6227	2.434	1.3874	-1.0272	-1.8219
QTKW-5A.1	QTDW-5A.1	Thousands kernel weight	Taian-2015	5A	25	BS00047242_51	23.598	Excalibur_rep_c95828_165	24.26	3.4819	1.1813	0.0171	2.839	0.1649	0.478	0.0171	3.0094	0.6049	-1.3422
			Dezhou-2015	5A	25	BS00047242_51	23.598	Excalibur_rep_c95828_165	24.26	3.9017	3.5236	0.045	0.553	1.3289	2.0197	0.3057	1.3513	1.159	-1.9451

## Sheet: Table S8
Supplementary Table 8
Favorble QTLS/alleles donated by parents in this study
	Type-I QTLs	Type-II QTLs	Type-III QTLs
YZ	15	4	4
CY	8	8	4
HR	2	3	3
YN	1	9	4
YT	6	2	4
Type-I QTLs: QTLs detected only under N+ conditions
Type-II QTLs: QTLs d etected only under N- conditions
Type-III QTL: QTLs detected under both conditions

## Sheet: Table S9
Supplementary Table 9
Candidate genes
QTL	Treatment	Chromosome	Physical map interval	Candidate gene
				Gene ID	Gene onthology annotation
QRSDW-5A.1	N-	5A	547647367 – 548503773	TraesCS5A01G342600	T-complex protein 1 subunit beta (LOC109758246)
				TraesCS5A01G342900	aquaporin NIP1-3-like (LOC109776730), mRNA
				TraesCS5A01G343000	calcium-binding protein CML21 (LOC109757146)
				TraesCS5A01G343100	auxin-responsive protein SAUR36-like (LOC109759118)
				TraesCS5A01G343200	auxin-responsive protein SAUR36-like (LOC109757029)
				TraesCS5A01G343300	auxin-responsive protein SAUR36-like (LOC109747875)
				TraesCS5A01G343400	auxin-responsive protein SAUR36-like (LOC109759121)
				TraesCS5A01G343500	auxin-responsive protein SAUR36-like (LOC109759122)
				TraesCS5A01G343600	auxin-responsive protein SAUR36-like (LOC109757025）
				TraesCS5A01G343700	auxin-responsive protein SAUR36-like (LOC109747873)
				TraesCS5A01G343900	auxin-responsive protein SAUR36-like (LOC109747136)
				TraesCS5A01G344000	disease resistance protein RPP13-like (LOC109782728)
